# Supplementary material for: Pancreatic MicroRNAs in Ictidomys tridecemlineatus Associated with Metabolic Diseases: Nature’s Insights into Important Biomarkers
Source: Biomolecules. 2025 Apr 23;15(5):616. doi: 10.3390/biom15050616 (PMC12109365; doi:10.3390/biom15050616)
Supplement: Supplementary file 1 [file biomolecules-15-00616-s001.zip]

Archive with 5 entries (5 files):
- differential expression.csv
- GO BP.csv
- GO CC.csv
- GO MF.csv
- KEGG.csv
