# Supplementary material for: Pancreatic MicroRNAs in Ictidomys tridecemlineatus Associated with Metabolic Diseases: Nature’s Insights into Important Biomarkers
Source: Biomolecules. 2025 Apr 23;15(5):616. doi: 10.3390/biom15050616 (PMC12109365; doi:10.3390/biom15050616)
Supplement: Supplementary file 1 [file biomolecules-15-00616-s001.zip › differential expression.csv]

MicroRNA	Log FC	Average Expression	p-value
miR-29a-3p	1.718520761997	8.73704753790677	0.00060831469597008
miR-22-3p	1.57477604514157	8.67480124534264	0.00138326397101204
let-7d-3p	1.79998490043611	11.5210913308231	0.0598626051453839
miR-125a-5p	1.90129884159628	9.93222300883956	0.0355812231320539
miR-125b-5p	2.13407694872868	12.164184441463	0.090322167948631
miR-148a-3p	-1.7046236290414	9.05687995246517	0.042829116339116
miR-200a-3p	-2.34769049387415	9.44422190221857	0.0202535366007839
miR-203a-3p	-1.62721135802518	9.25448418671176	0.0744594084191703
miR-21-5p	-1.35981462704945	8.63296984658582	0.0402932747854301
miR-28-5p	-1.1454941065869	8.6739096081835	0.0887081674310399
miR-328-3p	-1.26009231612237	8.89651246017651	0.0355841813554667
miR-375-3p	-1.86980779938196	9.20091576404844	0.0836591062344733
miR-378d	-1.17833630872058	8.95875875274064	0.0714760497265882
miR-421	-1.98114827239825	10.5486077649705	0.0894605361963376
miR-99a-5p	2.02992729442844	11.0564833504769	0.0651572966314938
let-7b-5p	0.752893598388154	10.4344139996369	0.143125366088052
miR-100-5p	1.37764982466522	9.07181182150793	0.125720815699152
miR-10527-5p	-1.31200700658677	9.27302149245305	0.131480178755883
miR-203b-5p	-1.62514877250207	9.35841027851534	0.107636857431837
miR-24-3p	-0.829016706265895	8.50811704295098	0.126198026211901
miR-378c	-0.725634461020615	13.6792681499833	0.124049764913823
miR-504-5p	1.73674816516501	12.0742639938347	0.139741508791269
miR-9851-3p	-1.06741280322586	9.08432308428134	0.115225740761075
miR-486-5p	1.67321332434243	10.7292974901262	0.154386502429181
miR-30e-3p	-0.949427663412189	13.7085170190033	0.167076684930163
miR-3529-3p	-0.747522924656543	8.63796807628474	0.195801161590286
miR-7-5p	-0.747522924656543	8.63796807628474	0.195801161590286
miR-99b-5p	1.27031263583617	9.30654553324034	0.181829643070001
miR-365a-3p	0.603893330690092	8.51664940490158	0.221104193731204
miR-365b-3p	0.603893330690092	8.51664940490158	0.221104193731204
miR-7704	-1.29098617825	9.65677129794662	0.212088531215854
let-7a-5p	-0.51865632265976	8.34996520250993	0.280214741929349
let-7d-5p	-0.511633129994534	8.35987187245218	0.294190226124988
miR-26a-5p	-1.2070497490168	10.8688452734632	0.274650327530384
miR-30a-3p	0.440211701959786	14.8704254315362	0.264577489513699
miR-3184-5p	0.956824244645198	8.87033341429604	0.283023420110586
miR-339-5p	0.763374474436716	8.66740185596744	0.291750431577278
miR-493-3p	-1.09478800722755	9.32587234920006	0.246466972695391
miR-663b	-0.774701375262165	8.78882371381727	0.249738711087422
miR-4485-3p	-1.71147525374544	11.126450442807	0.30817206361394
miR-30d-5p	0.612799634312692	11.1575621317566	0.341831336502616
miR-6529-5p	0.722310032825206	13.9929887959676	0.351049270654736
miR-145-5p	0.767884067911099	9.60064623132027	0.479083707807135
miR-181d-5p	0.728269163337965	9.28837222132492	0.459262063329173
miR-186-5p	-0.536542110241832	10.5607152156758	0.400397779538573
miR-18a-3p	0.489908569931918	10.6337466526571	0.456888816469837
miR-23a-3p	-0.417033202513732	10.2382150051912	0.415462576063202
miR-27a-3p	0.687721461602726	10.384757250076	0.395696921236597
miR-29b-3p	0.329187026444234	8.3722245967985	0.4713476426565
miR-30a-5p	0.765237396083913	9.30290718780052	0.439722305896655
miR-30b-5p	0.640526439005461	8.64787474622699	0.394859398962698
miR-30c-5p	0.546433484770274	8.7685274981502	0.444403147291427
miR-378a-3p	-0.663954316555618	10.4491125700311	0.475962625690547
miR-422a	0.601845154368505	8.52297704786436	0.385061990782939
miR-492	-0.682870208826694	8.92592605533176	0.439281251152286
miR-95-3p	0.472596529371753	14.6865837736295	0.46270461849937
miR-10b-5p	0.586469557603301	9.32455926737139	0.525768197303909
miR-126-3p	0.513622153827964	8.75435359722422	0.493705036668493
miR-30b-3p	-0.866598229787238	10.166731151779	0.511758088734541
miR-361-3p	-0.364830439269033	8.50429668055525	0.500570340077683
miR-93-3p	-0.424786337107912	8.62788129708921	0.523847778315876
let-7f-5p	0.459356131532822	11.0828305686728	0.550130502492858
let-7i-5p	0.469567784113686	10.114407484693	0.56236486756473
miR-3613-5p	-0.351927101885567	8.79096700169205	0.593249636459318
miR-493-5p	0.532020594536254	11.6398614823592	0.577835940105688
miR-93-5p	-0.48028760249054	10.8608118025675	0.590316584314117
miR-199a-3p	0.429372405950181	9.45953122714566	0.612661671858131
miR-199b-3p	0.429372405950181	9.45953122714566	0.612661671858131
miR-181a-5p	0.446683328964182	9.0040251868672	0.643062392568208
miR-30d-3p	-0.422365320291467	8.95200581201607	0.650233415608111
miR-3184-3p	0.271291074171804	9.23883467157995	0.693383220100932
miR-423-5p	0.271291074171804	9.23883467157995	0.693383220100932
miR-454-5p	-0.356823108013595	10.2633859462381	0.67876681087771
miR-935	0.402076804028093	11.2840627399696	0.703620236165719
miR-10a-5p	0.127296157289958	9.73910842964372	0.858929579891837
miR-1301-3p	-0.0936521086072926	11.9352742057574	0.850787096506617
miR-1343-3p	0.317813124342431	13.868155465336	0.771420898025574
miR-146a-5p	-0.23463002439655	9.42660205427558	0.844295936541974
miR-150-5p	-0.294373317944691	9.10417453137727	0.785396997655812
miR-216b-5p	-0.233816451040365	9.27015663890352	0.832850046643834
miR-23b-3p	-0.230715428600861	9.55368441839782	0.791762723714148
miR-27b-3p	-0.269034741181157	11.0053447581281	0.82976831257567
miR-30c-1-3p	-0.185212096329694	11.0460864400015	0.816095907120126
miR-30c-2-3p	0.102746026761015	13.1843078523402	0.817386047987337
miR-425-3p	-0.134054264288309	9.86866538438572	0.865726600215981
miR-6771-5p	-0.125635687474691	8.68739530510522	0.857952263794695
miR-6894-5p	-0.125635687474691	8.68739530510522	0.857952263794695
miR-769-5p	0.157906851249882	14.3579784968	0.803072085793975
let-7g-5p	-0.116361070024448	10.6764770877835	0.896352307537656
miR-143-3p	-0.0702861743032841	13.7276913968033	0.935006519765598
miR-3613-3p	0.037179629996194	11.2042112470186	0.957462146626461
let-7c-5p	0.00364813498944372	10.116937793845	0.996651351776417
miR-1260b	0	19.2832353111424	1
miR-769-3p	0.0169524494880555	8.65778141616924	0.981674283396879
