# Supplementary material for: Pancreatic MicroRNAs in Ictidomys tridecemlineatus Associated with Metabolic Diseases: Nature’s Insights into Important Biomarkers
Source: Biomolecules. 2025 Apr 23;15(5):616. doi: 10.3390/biom15050616 (PMC12109365; doi:10.3390/biom15050616)
Supplement: Supplementary file 1 [file biomolecules-15-00616-s001.zip › GO BP.csv]

GO Term	Genes Tested	Model Coefficient	p-value
BLOOD VESSEL MORPHOGENESIS	353	-0.157242426745908	1.71196269723544e-07
VASCULATURE DEVELOPMENT	452	-0.141086736184288	1.71196269723544e-07
POSITIVE REGULATION OF CELL MORPHOGENESIS INVOLVED IN DIFFERENTIATION	156	-0.199958252967059	6.10465567300177e-06
CHROMATIN SILENCING AT RDNA	36	-0.352011232803871	9.80976199126881e-06
MULTICELLULAR ORGANISMAL MACROMOLECULE METABOLIC PROCESS	71	-0.253483344439758	1.59578605114839e-05
POSITIVE REGULATION OF CELL DEVELOPMENT	436	-0.123993812340857	1.59578605114839e-05
ANGIOGENESIS	285	-0.147926824561118	1.59578605114839e-05
REGULATION OF DENDRITE DEVELOPMENT	111	-0.217208703153927	1.59578605114839e-05
CIRCULATORY SYSTEM DEVELOPMENT	745	-0.0993505747268735	1.59578605114839e-05
MULTICELLULAR ORGANISM METABOLIC PROCESS	83	-0.233260966366331	3.21388639135185e-05
POSITIVE REGULATION OF NEURON PROJECTION DEVELOPMENT	217	-0.161746857890226	3.2296611566509e-05
NEUROGENESIS	1299	-0.0747277376838943	3.858918699317e-05
POSITIVE REGULATION OF NEURON DIFFERENTIATION	280	-0.143237289937273	3.86750670864411e-05
REGULATION OF MULTICELLULAR ORGANISMAL DEVELOPMENT	1541	-0.0689324000759663	3.86750670864411e-05
REGULATION OF CELL DIFFERENTIATION	1365	-0.072990413967575	3.86750670864411e-05
POSITIVE REGULATION OF CELL PROJECTION ORGANIZATION	285	-0.142021830592851	3.86750670864411e-05
REGULATION OF CELL MORPHOGENESIS INVOLVED IN DIFFERENTIATION	317	-0.134743253849841	4.35536214361756e-05
POSITIVE REGULATION OF METANEPHROS DEVELOPMENT	12	-0.425595307737201	4.36665924541891e-05
CHROMATIN ASSEMBLY OR DISASSEMBLY	156	-0.18041705765648	4.36665924541891e-05
REGULATION OF CELL DEVELOPMENT	767	-0.0914920773483934	4.5261677020915e-05
AGING	245	-0.148120265900696	5.17865924974826e-05
DNA REPLICATION DEPENDENT NUCLEOSOME ORGANIZATION	31	-0.330425405263496	5.17865924974826e-05
RESPONSE TO WOUNDING	518	-0.105191565636879	9.47607481563225e-05
CHROMATIN SILENCING	83	-0.224747287070946	0.00010050225841854
REGULATION OF SULFUR METABOLIC PROCESS	20	-0.376660751000753	0.00012126400414853
NEURON DIFFERENTIATION	806	-0.0856962516768322	0.0001228801208013
REGULATION OF GENE EXPRESSION EPIGENETIC	211	-0.15221005662047	0.00013933195957567
SKELETAL SYSTEM DEVELOPMENT	420	-0.111603943746661	0.00018312253219168
POSITIVE REGULATION OF DEVELOPMENTAL PROCESS	1056	-0.0742155187307583	0.00022414309423743
PROTEIN DNA COMPLEX SUBUNIT ORGANIZATION	204	-0.150454874383578	0.00023118006442589
CELL DEVELOPMENT	1292	-0.0659497292816355	0.0004613841026445
REGULATION OF CARDIAC MUSCLE CONTRACTION BY CALCIUM ION SIGNALING	22	-0.339854686059518	0.0005665305505751
POSITIVE REGULATION OF DENDRITIC SPINE MORPHOGENESIS	12	-0.425369856600356	0.00056745002450689
POSITIVE REGULATION OF DENDRITIC SPINE DEVELOPMENT	30	-0.309277227730269	0.00064403700510086
REGULATION OF ENDOTHELIAL CELL PROLIFERATION	92	-0.200250089560587	0.00067645687682699
NEURON DEVELOPMENT	632	-0.0878780739196117	0.00067943930193875
REGULATION OF NEURON PROJECTION DEVELOPMENT	377	-0.109575307248727	0.00073817701627561
REGULATION OF ANATOMICAL STRUCTURE MORPHOGENESIS	955	-0.072960724730761	0.00073817701627561
EXTRACELLULAR STRUCTURE ORGANIZATION	276	-0.12381599607302	0.00093277686878759
POSITIVE REGULATION OF MULTICELLULAR ORGANISMAL PROCESS	1275	-0.0625174794595556	0.00132151571421908
REGULATION OF BLOOD VESSEL ENDOTHELIAL CELL MIGRATION	50	-0.241914362186097	0.00161525180173882
REPLICATIVE SENESCENCE	12	-0.394940287450013	0.00167701210382508
REGULATION OF DNA TEMPLATED TRANSCRIPTION IN RESPONSE TO STRESS	65	-0.220199768817613	0.00181689517450934
REGULATION OF METANEPHROS DEVELOPMENT	21	-0.327141808755971	0.0019065781691962
POSITIVE REGULATION OF GENE EXPRESSION EPIGENETIC	75	-0.205579799230914	0.00225716030981701
POSITIVE REGULATION OF INTRINSIC APOPTOTIC SIGNALING PATHWAY	48	-0.251343989888173	0.00225716030981701
POSITIVE REGULATION OF EPITHELIAL CELL PROLIFERATION	144	-0.155299702127086	0.00230381906640354
POSITIVE REGULATION OF GENE EXPRESSION	1619	-0.0543874852950758	0.00236323675406363
SENSORY ORGAN DEVELOPMENT	447	-0.0951860027933892	0.00236323675406363
CELLULAR RESPONSE TO EXTERNAL STIMULUS	250	-0.122331591933517	0.0025778321107848
POSITIVE REGULATION OF CELL DIFFERENTIATION	762	-0.0744914796910834	0.00275160361000191
ENDOPLASMIC RETICULUM CALCIUM ION HOMEOSTASIS	19	-0.345552768777512	0.00330428305692314
GENE SILENCING	195	-0.134453943682106	0.00330428305692314
POSITIVE REGULATION OF TELOMERE CAPPING	15	0.510411817806383	0.00360620010250669
RESPONSE TO LAMINAR FLUID SHEAR STRESS	14	-0.387101386285358	0.00360620010250669
ATP DEPENDENT CHROMATIN REMODELING	71	-0.203853879592554	0.00411922452897601
REGULATION OF NEURON DIFFERENTIATION	509	-0.0866161637209866	0.00411922452897601
REGULATION OF CELLULAR COMPONENT MOVEMENT	725	-0.0740944516989929	0.00411922452897601
REGULATION OF CELL MORPHOGENESIS	518	-0.0856977319197924	0.0041960593585846
NEURON PROJECTION DEVELOPMENT	504	-0.0867004144150954	0.00424649584849226
NEGATIVE REGULATION OF CELL SUBSTRATE ADHESION	49	-0.229387945367522	0.00489189519425258
CELLULAR RESPONSE TO OXIDATIVE STRESS	179	-0.135747787476558	0.00492516009484229
POSITIVE REGULATION OF CELLULAR AMIDE METABOLIC PROCESS	104	-0.169152818768444	0.00542175390101489
POST EMBRYONIC DEVELOPMENT	84	-0.185505556340195	0.00542175390101489
POSITIVE REGULATION OF DENDRITE DEVELOPMENT	58	-0.212701832955982	0.00544874645997295
PROTEIN HETEROTETRAMERIZATION	36	-0.26851897616472	0.00558940994310123
REGULATION OF ACYL COA BIOSYNTHETIC PROCESS	13	-0.36244020258377	0.00558940994310123
DNA PACKAGING	169	-0.137074963255113	0.00558940994310123
POSITIVE REGULATION OF CELL DEATH	569	-0.0800386613558331	0.00584339210102936
REGULATION OF CELL SUBSTRATE ADHESION	161	-0.139027378936758	0.00589855383765416
DNA REPLICATION INDEPENDENT NUCLEOSOME ORGANIZATION	52	-0.22309539118148	0.00610693873383956
POSITIVE REGULATION OF NERVOUS SYSTEM DEVELOPMENT	400	-0.0928591036694188	0.00619436788972143
POSITIVE REGULATION OF CELLULAR COMPONENT ORGANIZATION	1072	-0.0601127137636386	0.00619436788972143
RESPONSE TO NITROGEN COMPOUND	775	-0.0682740719448488	0.00750308693049094
REGULATION OF NERVOUS SYSTEM DEVELOPMENT	686	-0.0719853174268425	0.00750308693049094
NEGATIVE REGULATION OF GENE EXPRESSION EPIGENETIC	100	-0.167613459108994	0.00750308693049094
RETINA DEVELOPMENT IN CAMERA TYPE EYE	117	-0.156435651467206	0.00750308693049094
RESPONSE TO OXIDATIVE STRESS	331	-0.0996545632204005	0.00750308693049094
REGULATION OF DENDRITIC SPINE DEVELOPMENT	50	-0.222408115951119	0.00755264904683087
REGULATION OF DENDRITE MORPHOGENESIS	68	-0.194201987433183	0.00763032713748874
REGULATION OF SMOOTH MUSCLE CELL MIGRATION	48	-0.227663594851734	0.00775481779149249
RESPONSE TO FLUID SHEAR STRESS	34	-0.262837929776799	0.0080052717591367
ORGAN MORPHOGENESIS	764	-0.0679905576953101	0.00818471407048977
RESPONSE TO OXYGEN CONTAINING COMPOUND	1265	-0.0544335124917048	0.00833208709623563
ESTABLISHMENT OF SPINDLE ORIENTATION	25	-0.28847558271835	0.00834521188994373
REGULATION OF TELOMERE CAPPING	21	0.43659967648885	0.00834521188994373
POSITIVE REGULATION OF ENDOTHELIAL CELL PROLIFERATION	65	-0.196404712008089	0.00900340972571412
TISSUE DEVELOPMENT	1365	-0.0522195532161018	0.00900340972571412
POSITIVE REGULATION OF AXONOGENESIS	69	-0.191978854091464	0.00900340972571412
REGULATION OF SUBSTRATE ADHESION DEPENDENT CELL SPREADING	42	-0.23265666292946	0.00957989136409219
CELL AGING	63	-0.196496742004752	0.00957989136409219
REGULATION OF MUSCLE ADAPTATION	58	-0.204210731635339	0.00984498192580018
POSITIVE REGULATION OF SMOOTH MUSCLE CELL PROLIFERATION	60	-0.200822243346164	0.0106973215852525
CELLULAR RESPONSE TO HYDROGEN PEROXIDE	60	-0.201760585733418	0.0107196934277066
POSITIVE REGULATION OF SMOOTH MUSCLE CELL MIGRATION	30	-0.261777966922862	0.0108546558393436
EYE MORPHOGENESIS	125	-0.146852141843088	0.0109513946256482
WOUND HEALING	430	-0.0852368112991602	0.0111777503752395
REGULATION OF GENE SILENCING	50	-0.21066169544941	0.0121471039889725
CELL JUNCTION ASSEMBLY	121	-0.147314110167851	0.0122496690739041
POSITIVE REGULATION OF SUBSTRATE ADHESION DEPENDENT CELL SPREADING	27	-0.270059023207412	0.0123444955925402
POSITIVE REGULATION OF ERAD PATHWAY	13	-0.359590999412531	0.0123753988382082
ANATOMICAL STRUCTURE FORMATION INVOLVED IN MORPHOGENESIS	888	-0.0609346866770749	0.0129378830649525
NEGATIVE REGULATION OF HEMATOPOIETIC PROGENITOR CELL DIFFERENTIATION	24	-0.288563560674913	0.0133291464102064
RESPONSE TO ENDOGENOUS STIMULUS	1321	-0.0510350296001687	0.0133635429339275
POSITIVE REGULATION OF CELL GROWTH	143	-0.136179759624296	0.0133635429339275
RESPONSE TO TRANSFORMING GROWTH FACTOR BETA	138	-0.137610610864602	0.0149549068203675
CENTROMERE COMPLEX ASSEMBLY	47	-0.216335367783379	0.0149549068203675
REACTIVE OXYGEN SPECIES METABOLIC PROCESS	86	-0.167677347300251	0.0149958509835283
BONE DEVELOPMENT	145	-0.133590311788259	0.0155422596657361
RESPONSE TO ORGANIC CYCLIC COMPOUND	830	-0.0617003090701172	0.0155422596657361
RESPONSE TO MECHANICAL STIMULUS	190	-0.118781621643041	0.0159559968155317
RESPONSE TO HYDROGEN PEROXIDE	106	-0.153360833709279	0.0159559968155317
REGULATION OF BINDING	267	-0.101992022182162	0.0163294268921335
REGULATION OF EPITHELIAL CELL MIGRATION	160	-0.126294892928022	0.0183770334839192
CELLULAR RESPONSE TO STRESS	1462	-0.0473922528914782	0.0185955864171786
REGULATION OF EPITHELIAL CELL PROLIFERATION	267	-0.100112579259351	0.0195680437490482
POSITIVE REGULATION OF TRANSCRIPTION FROM RNA POLYMERASE II PROMOTER IN RESPONSE TO STRESS	23	-0.279879844171505	0.0195680437490482
POSITIVE REGULATION OF TRANSCRIPTION FROM RNA POLYMERASE II PROMOTER	939	-0.0571617844110409	0.0195680437490482
REGULATION OF MEMBRANE PERMEABILITY	70	-0.180233974357355	0.0195680437490482
NEGATIVE REGULATION OF LOCOMOTION	245	-0.103798937645319	0.0198028567485933
RESPONSE TO GROWTH FACTOR	453	-0.0789099245101127	0.0198892739058805
HEART VALVE DEVELOPMENT	32	-0.249009038851327	0.020137819157672
ESTABLISHMENT OF MITOTIC SPINDLE ORIENTATION	20	-0.290588693514801	0.020776850668154
HEAD DEVELOPMENT	660	-0.0660723450288162	0.0216007406029147
INTERFERON GAMMA PRODUCTION	14	0.44292892490932	0.0225934123012535
HISTONE EXCHANGE	50	-0.203875060547208	0.0227179241015314
ER NUCLEUS SIGNALING PATHWAY	34	-0.243619465572505	0.0227179241015314
REGULATION OF MUSCLE CELL DIFFERENTIATION	142	-0.130180246384667	0.0227179241015314
REGULATION OF CELLULAR AMIDE METABOLIC PROCESS	332	-0.0894614178215443	0.0227407630048655
NEGATIVE REGULATION OF DENDRITE DEVELOPMENT	25	-0.262230351971038	0.023065547670319
DNA CONFORMATION CHANGE	245	-0.10219339192996	0.0231642849954369
SPINDLE LOCALIZATION	36	-0.230834955701328	0.0240063520466184
RESPONSE TO ENDOPLASMIC RETICULUM STRESS	220	-0.106710725236503	0.0240822275080216
REGULATION OF CELL PROJECTION ORGANIZATION	519	-0.0725579175980209	0.0240822275080216
INTRINSIC APOPTOTIC SIGNALING PATHWAY	143	-0.129454472119673	0.0240822275080216
REGULATION OF NEURON DEATH	243	-0.102104926547223	0.0240822275080216
CELL GROWTH	120	-0.13953430804874	0.0240822275080216
POSITIVE REGULATION OF TELOMERE MAINTENANCE VIA TELOMERE LENGTHENING	32	0.332608130311767	0.0255202197386899
POSITIVE REGULATION OF TRANSPORT	859	-0.0574053933209672	0.026104761724218
BIOLOGICAL ADHESION	918	-0.0556389436930027	0.0263353327923755
POSITIVE REGULATION OF PROTEIN METABOLIC PROCESS	1376	-0.0464738061978899	0.0270348556160021
RNA SECONDARY STRUCTURE UNWINDING	40	-0.218386140072666	0.0270348556160021
CENTRAL NERVOUS SYSTEM DEVELOPMENT	809	-0.0585748720370874	0.0274597815824093
CELLULAR RESPONSE TO MECHANICAL STIMULUS	77	-0.166025770320894	0.0282931562419685
RESPONSE TO NERVE GROWTH FACTOR	34	-0.234076950242274	0.029224343816832
POSITIVE REGULATION OF DNA DAMAGE RESPONSE SIGNAL TRANSDUCTION BY P53 CLASS MEDIATOR	13	-0.324580572968833	0.0292978392567135
ATRIOVENTRICULAR VALVE MORPHOGENESIS	16	-0.307840967362089	0.0292978392567135
BEHAVIOR	445	-0.0760196523143345	0.0292978392567135
BETA CATENIN TCF COMPLEX ASSEMBLY	42	-0.212691546373353	0.029346944764477
REGULATION OF INTRACELLULAR TRANSPORT	582	-0.0672406756294286	0.0297438294428491
REGULATION OF TRANSCRIPTION FROM RNA POLYMERASE II PROMOTER	1646	-0.0424693978716277	0.0300703530411845
COGNITION	217	-0.104227398025797	0.0304642046488621
CELLULAR RESPONSE TO ORGANIC SUBSTANCE	1690	-0.0418989183884253	0.0304642046488621
REGULATION OF MUSCLE SYSTEM PROCESS	174	-0.114226802614036	0.0316454076206343
POSITIVE REGULATION OF SIGNAL TRANSDUCTION BY P53 CLASS MEDIATOR	17	-0.293020433600629	0.0322910500761869
MATERNAL PROCESS INVOLVED IN FEMALE PREGNANCY	54	-0.189526140868674	0.0326560709284894
REGULATION OF CELL DEATH	1368	-0.045465151764846	0.032833515142179
RETINA VASCULATURE DEVELOPMENT IN CAMERA TYPE EYE	15	-0.29963305401577	0.0341792534189744
NEGATIVE REGULATION OF MEGAKARYOCYTE DIFFERENTIATION	18	-0.299470461880683	0.0343112127095265
VACUOLAR TRANSPORT	237	-0.0990666564221635	0.0347590189113079
HISTONE H3 DEACETYLATION	21	-0.279740901142337	0.0348722638211786
REGULATION OF BODY FLUID LEVELS	451	-0.0735993207758813	0.0357922385544605
RESPONSE TO AMINO ACID	107	-0.139864387535023	0.0357922385544605
SENSORY ORGAN MORPHOGENESIS	219	-0.101900758297185	0.0357922385544605
CELLULAR RESPONSE TO TOPOLOGICALLY INCORRECT PROTEIN	116	-0.135276019969738	0.0358271140986423
NEUROTROPHIN SIGNALING PATHWAY	23	-0.262985217547527	0.0358271140986423
REGULATION OF NUCLEAR TRANSCRIBED MRNA CATABOLIC PROCESS DEADENYLATION DEPENDENT DECAY	14	-0.31936361190209	0.0362137552691278
NEGATIVE REGULATION OF TELOMERE MAINTENANCE VIA TELOMERASE	11	0.448639901771774	0.0370904304326424
EAR DEVELOPMENT	174	-0.11213532867711	0.0370904304326424
REGULATION OF DNA DAMAGE RESPONSE SIGNAL TRANSDUCTION BY P53 CLASS MEDIATOR	27	-0.247962427233515	0.0372826972111366
GLYCOPROTEIN CATABOLIC PROCESS	13	-0.31371428443011	0.0378226151648013
REGULATION OF MEGAKARYOCYTE DIFFERENTIATION	25	-0.254289143909998	0.0388880933414453
REGULATION OF DENDRITIC SPINE MORPHOGENESIS	26	-0.248810505126641	0.0397865226851882
CHROMATIN REMODELING	142	-0.12236472534172	0.0397865226851882
GENE SILENCING BY RNA	134	-0.125625142761068	0.0397865226851882
POSITIVE REGULATION OF MITOCHONDRIAL OUTER MEMBRANE PERMEABILIZATION INVOLVED IN APOPTOTIC SIGNALING PATHWAY	36	-0.224096743970223	0.0400025658507319
POSITIVE REGULATION OF BLOOD VESSEL ENDOTHELIAL CELL MIGRATION	25	-0.248639217126046	0.0404188796064551
REGULATION OF ERAD PATHWAY	27	-0.239741015086348	0.0408336540249254
REGULATION OF TRANSPORT	1623	-0.0409796146353931	0.0408448877316308
RESPONSE TO ACID CHEMICAL	291	-0.0881073766620471	0.0410440679515924
SINGLE ORGANISM BEHAVIOR	328	-0.0833861345686071	0.0411501885798264
REGULATION OF CELL MATURATION	15	-0.300358231650469	0.0421427614659028
PHOTORECEPTOR CELL DEVELOPMENT	33	-0.22196630284841	0.0421869869339897
CELLULAR RESPONSE TO UV	60	-0.176223406196657	0.0426268786073559
MORPHOGENESIS OF A BRANCHING STRUCTURE	158	-0.114873462701466	0.0426268786073559
NEGATIVE REGULATION OF DEVELOPMENTAL PROCESS	737	-0.0575619828361431	0.0426268786073559
REGULATION OF PROTEIN HOMODIMERIZATION ACTIVITY	21	-0.26293955884418	0.0441231732439815
SPROUTING ANGIOGENESIS	44	-0.197530866592699	0.0450047033784047
POSITIVE REGULATION OF RESPONSE TO STIMULUS	1741	-0.0392164751474651	0.0451999918709532
REGULATION OF CELLULAR LOCALIZATION	1161	-0.0465937732944504	0.0459942782028899
EPITHELIUM DEVELOPMENT	857	-0.0531340274551667	0.0461842224592434
TISSUE MORPHOGENESIS	496	-0.0680688285320729	0.0461842224592434
MATERNAL PLACENTA DEVELOPMENT	29	-0.239896886836539	0.0461842224592434
REGULATION OF CELL PROLIFERATION	1382	-0.0430945196894092	0.0461842224592434
CELLULAR RESPONSE TO ABIOTIC STIMULUS	236	-0.0952395202268562	0.0461842224592434
REGULATION OF SKELETAL MUSCLE TISSUE DEVELOPMENT	48	-0.189346744022232	0.0477047877382149
TRANSFORMING GROWTH FACTOR BETA RECEPTOR SIGNALING PATHWAY	92	-0.144198351142909	0.0480526472378391
ESTABLISHMENT OF MITOTIC SPINDLE LOCALIZATION	24	-0.247747247724381	0.0483005057183264
REGULATION OF CYTOPLASMIC TRANSLATION	13	-0.306221686773125	0.0483186357030763
EYE PHOTORECEPTOR CELL DEVELOPMENT	27	-0.236511462213107	0.0487733653856074
PEROXISOME ORGANIZATION	30	0.314779049422163	0.0492286961364665
NEGATIVE REGULATION OF EPITHELIAL CELL MIGRATION	50	-0.183322278092059	0.0497153837526286
OVULATION	16	-0.290785163626145	0.0497153837526286
LOCOMOTION	1022	-0.0486070761892433	0.0497153837526286
NEGATIVE REGULATION OF BLOOD VESSEL ENDOTHELIAL CELL MIGRATION	23	-0.249305790816764	0.0509745284390205
PROTEIN HETEROOLIGOMERIZATION	106	-0.133675008538447	0.0517244756925212
EMBRYO DEVELOPMENT	830	-0.0530248174186495	0.0519507598556197
NEGATIVE REGULATION OF I KAPPAB KINASE NF KAPPAB SIGNALING	46	-0.18904613716772	0.0522887407770565
RESPONSE TO AXON INJURY	46	-0.191844791410433	0.0523101002877209
POSITIVE REGULATION OF MUSCLE CELL DIFFERENTIATION	77	-0.151586431878249	0.0523287274781468
OSTEOBLAST DIFFERENTIATION	121	-0.125716367414092	0.0523287274781468
REGULATION OF ENDOTHELIAL CELL MIGRATION	110	-0.130261541925933	0.0544429830902577
REGULATION OF PROTEIN EXIT FROM ENDOPLASMIC RETICULUM	17	-0.281758686453022	0.0544429830902577
REGULATION OF TRANSCRIPTION REGULATORY REGION DNA BINDING	34	-0.213511597484999	0.0544429830902577
TELOMERE ORGANIZATION	97	-0.137704425282515	0.0547051210389371
CELLULAR RESPONSE TO NUTRIENT	36	-0.206144364703961	0.0555228452428113
REGENERATION	154	-0.111912638040521	0.056507736959431
CARTILAGE DEVELOPMENT INVOLVED IN ENDOCHONDRAL BONE MORPHOGENESIS	18	-0.260693993900003	0.056507736959431
POSITIVE REGULATION OF DENDRITE MORPHOGENESIS	29	-0.224870750637149	0.056507736959431
SMOOTHENED SIGNALING PATHWAY	67	0.20401698795244	0.056507736959431
ATRIOVENTRICULAR VALVE DEVELOPMENT	19	-0.265080881737828	0.0579578023703532
BETA CATENIN DESTRUCTION COMPLEX DISASSEMBLY	22	-0.252772780777531	0.0592919932198425
CEREBRAL CORTEX DEVELOPMENT	101	-0.134384128000383	0.0596485786287448
L ALPHA AMINO ACID TRANSMEMBRANE TRANSPORT	30	-0.216976424942235	0.0600806042536661
POSITIVE REGULATION OF MUSCLE HYPERTROPHY	21	-0.249627014973842	0.0601596003227423
REGULATION OF VASCULATURE DEVELOPMENT	220	-0.0942015114065232	0.0606582045931433
RESPONSE TO STIMULUS INVOLVED IN REGULATION OF MUSCLE ADAPTATION	13	-0.307440298401761	0.0614192865102387
REGULATION OF MITOCHONDRIAL OUTER MEMBRANE PERMEABILIZATION INVOLVED IN APOPTOTIC SIGNALING PATHWAY	43	-0.195325413495163	0.0619218044220874
REGULATION OF STRIATED MUSCLE CELL DIFFERENTIATION	80	-0.146771923258398	0.0624240241707194
NEGATIVE REGULATION OF MULTICELLULAR ORGANISMAL PROCESS	897	-0.0498002834167026	0.0624240241707194
PHOTORECEPTOR CELL DIFFERENTIATION	43	-0.188336717442849	0.0656210150792298
POSITIVE REGULATION OF TELOMERASE ACTIVITY	27	0.30875560128233	0.0661784750924926
REGULATION OF GLOMERULUS DEVELOPMENT	13	-0.290104687500692	0.0673365584337059
MOVEMENT OF CELL OR SUBCELLULAR COMPONENT	1170	-0.0437854372932481	0.0678183774160266
REGULATION OF AUTOPHAGY	237	-0.089758006906662	0.0694392398569307
SEQUESTERING OF METAL ION	10	0.447123693789096	0.0694392398569307
REGULATION OF TRANSMEMBRANE RECEPTOR PROTEIN SERINE THREONINE KINASE SIGNALING PATHWAY	190	-0.099279339687975	0.0694392398569307
PROTEIN LOCALIZATION	1694	-0.0371632479209598	0.0694392398569307
UROGENITAL SYSTEM DEVELOPMENT	284	-0.0823793567892194	0.0701083950106481
POSITIVE REGULATION OF LAMELLIPODIUM ORGANIZATION	23	-0.24780202246223	0.0701083950106481
EXTRACELLULAR FIBRIL ORGANIZATION	12	-0.305585311589507	0.0701083950106481
POSITIVE REGULATION OF ACTIN FILAMENT DEPOLYMERIZATION	11	0.428016075638591	0.0701083950106481
REGULATION OF CYTOKINE SECRETION INVOLVED IN IMMUNE RESPONSE	10	0.436633881003228	0.0701292260566316
HEMIDESMOSOME ASSEMBLY	12	-0.302399552359127	0.0706090957338915
REGULATION OF NUCLEAR TRANSCRIBED MRNA POLY A TAIL SHORTENING	11	-0.332167127422301	0.0706090957338915
NEURONAL STEM CELL DIVISION	12	0.465371774889284	0.0708856747063413
CELLULAR RESPONSE TO ENDOGENOUS STIMULUS	932	-0.0479491200103524	0.0708856747063413
INTRINSIC APOPTOTIC SIGNALING PATHWAY IN RESPONSE TO DNA DAMAGE	67	-0.156890686967472	0.0711184544907672
PEPTIDYL LYSINE TRIMETHYLATION	24	-0.239269931909907	0.0711184544907672
POSITIVE REGULATION OF NEURON DEATH	66	-0.156811178079195	0.0738765755771706
FOREBRAIN MORPHOGENESIS	12	0.399859802299188	0.0738765755771706
CELLULAR RESPONSE TO EXTRACELLULAR STIMULUS	177	-0.100837767872108	0.0738765755771706
MITOCHONDRIAL MEMBRANE ORGANIZATION	89	-0.137310313614982	0.0738765755771706
POSITIVE REGULATION OF PRI MIRNA TRANSCRIPTION FROM RNA POLYMERASE II PROMOTER	11	-0.313806750152143	0.0738765755771706
EPIBOLY	22	-0.239546410894599	0.0738765755771706
POSITIVE REGULATION OF TELOMERE MAINTENANCE	45	0.24014758688665	0.0738765755771706
RESPONSE TO PARATHYROID HORMONE	13	-0.300149494059973	0.0738765755771706
CENTRAL NERVOUS SYSTEM NEURON DEVELOPMENT	65	-0.157540305758857	0.0738765755771706
REGULATION OF CARDIAC MUSCLE CONTRACTION BY REGULATION OF THE RELEASE OF SEQUESTERED CALCIUM ION	18	-0.25397135676397	0.0741739151984787
CELLULAR RESPONSE TO NITROGEN COMPOUND	473	-0.0645098319991773	0.0741739151984787
EYE DEVELOPMENT	299	-0.079388780298679	0.0743652295894031
REGULATION OF CELL CYCLE G2 M PHASE TRANSITION	56	-0.165599414794391	0.074711828717749
REGULATION OF MUSCLE CELL APOPTOTIC PROCESS	41	-0.187609818379644	0.0750361279085937
REGULATION OF SMOOTH MUSCLE CELL APOPTOTIC PROCESS	14	-0.288298607399043	0.0750361279085937
LYSOSOMAL TRANSPORT	65	-0.155892677701146	0.0761510854155418
NEGATIVE REGULATION OF CELLULAR CATABOLIC PROCESS	147	-0.108671819932773	0.0764356104942251
ATRIAL SEPTUM DEVELOPMENT	17	-0.263567162736134	0.0764356104942251
ACIDIC AMINO ACID TRANSPORT	21	-0.237004175191725	0.0764356104942251
CONNECTIVE TISSUE DEVELOPMENT	183	-0.098538802322489	0.0768706799519123
LONG TERM SYNAPTIC POTENTIATION	34	-0.203245126133015	0.0777383914064434
MESENCHYME DEVELOPMENT	175	-0.100031457169199	0.0780484241985789
EYE PHOTORECEPTOR CELL DIFFERENTIATION	37	-0.194284952165591	0.078166263994555
MUSCLE CELL DIFFERENTIATION	218	-0.0906150405189315	0.078166263994555
POSITIVE REGULATION OF STRIATED MUSCLE CELL DIFFERENTIATION	48	-0.173537578861833	0.078166263994555
FILOPODIUM ASSEMBLY	14	-0.284829901172133	0.078166263994555
CELL PROJECTION ORGANIZATION	828	-0.0493488829349706	0.079428289406721
NEGATIVE REGULATION OF DENDRITE MORPHOGENESIS	13	-0.288366990960953	0.0800750307602583
LOW DENSITY LIPOPROTEIN PARTICLE CLEARANCE	11	-0.308036039339994	0.0801119787211308
CELL MOTILITY	766	-0.0509273050119579	0.0809900235468651
REGULATION OF CYTOPLASMIC TRANSPORT	449	-0.0649035091225678	0.0809900235468651
NEGATIVE REGULATION OF VASCULATURE DEVELOPMENT	75	-0.143827314758594	0.0813919270292141
POSITIVE REGULATION OF PROTEOLYSIS	345	-0.0730937966048298	0.0814698197949726
RESPONSE TO REACTIVE OXYGEN SPECIES	183	-0.0973262968167659	0.0819473983044797
INTRA S DNA DAMAGE CHECKPOINT	11	0.40318837492743	0.0820146412525883
CELLULAR RESPONSE TO ACID CHEMICAL	162	-0.102799602348303	0.0822574494077326
EMBRYONIC PLACENTA DEVELOPMENT	78	-0.142297362169059	0.0822574494077326
REGULATION OF CARDIAC MUSCLE CONTRACTION	61	-0.156675361944186	0.0828398216575401
CORPUS CALLOSUM DEVELOPMENT	9	-0.346971884803607	0.0834193115759645
CELL ADHESION MEDIATED BY INTEGRIN	12	-0.289462061945704	0.0845347081874335
CELLULAR RESPONSE TO REACTIVE OXYGEN SPECIES	103	-0.125037451363231	0.0851412183295812
REGULATION OF CATABOLIC PROCESS	696	-0.052480421296495	0.0877683892099622
PLASMA MEMBRANE ORGANIZATION	194	-0.0936077878160389	0.0878010427985399
SKELETAL SYSTEM MORPHOGENESIS	185	-0.0953586508261309	0.0878010427985399
MONOCYTE DIFFERENTIATION	15	-0.269074177351955	0.0878010427985399
NEGATIVE REGULATION OF INTRINSIC APOPTOTIC SIGNALING PATHWAY BY P53 CLASS MEDIATOR	17	-0.257038767878974	0.0883296483673933
POSITIVE REGULATION OF INTRACELLULAR TRANSPORT	347	-0.0718810174549948	0.088469600151717
EMBRYONIC ORGAN DEVELOPMENT	378	-0.0690104508375546	0.0885208349630488
CELL MORPHOGENESIS INVOLVED IN DIFFERENTIATION	477	-0.0620539925345181	0.0887555708274578
RESPONSE TO PEPTIDE	369	-0.0696519189688272	0.0894241432978233
REGULATION OF CALCIUM ION TRANSPORT INTO CYTOSOL	84	-0.13413948143605	0.0905223080347911
RESPONSE TO OXYGEN LEVELS	298	-0.0766514831760028	0.0909795124145227
REGULATION OF PH	79	-0.137757133549349	0.0909795124145227
PROTEIN LOCALIZATION TO VACUOLE	44	-0.180798593050534	0.0925457074431043
CATABOLIC PROCESS	1591	-0.0359455880257244	0.0928921949123752
REGULATION OF PROTEIN BINDING	160	-0.101311980998488	0.0936079930701255
NEGATIVE REGULATION OF MUSCLE CELL APOPTOTIC PROCESS	29	-0.207880575573757	0.0937523082262645
RESPONSE TO INACTIVITY	10	-0.325086791490715	0.0946427591666001
PALLIUM DEVELOPMENT	145	-0.105249107489536	0.0946427591666001
POSITIVE REGULATION OF REACTIVE OXYGEN SPECIES METABOLIC PROCESS	77	-0.140035463225349	0.0946427591666001
CENTRAL NERVOUS SYSTEM PROJECTION NEURON AXONOGENESIS	21	-0.247418002361179	0.0946427591666001
NEGATIVE REGULATION OF ENDOTHELIAL CELL MIGRATION	36	-0.191240217093848	0.0946427591666001
ESTABLISHMENT OR MAINTENANCE OF CELL POLARITY	133	-0.109542579875251	0.0946427591666001
INTRINSIC APOPTOTIC SIGNALING PATHWAY IN RESPONSE TO DNA DAMAGE BY P53 CLASS MEDIATOR	30	-0.208773230221871	0.0967238446139442
POSITIVE REGULATION OF HEART RATE	18	-0.244067080196334	0.097901478229317
POSITIVE REGULATION OF LAMELLIPODIUM ASSEMBLY	15	-0.280671785452524	0.097901478229317
TELENCEPHALON DEVELOPMENT	213	-0.0880008944228575	0.097901478229317
CHROMATIN ORGANIZATION	605	-0.0546338167836627	0.0987920887517011
NEGATIVE REGULATION OF CELL DIFFERENTIATION	557	-0.0565628473221162	0.100743552048387
REGULATION OF TELOMERE MAINTENANCE	63	0.198178634975696	0.101236930094142
ENERGY RESERVE METABOLIC PROCESS	63	-0.149562420435482	0.10165573621792
RESPONSE TO MUSCLE STRETCH	16	-0.264160544515351	0.101908709294607
CELLULAR RESPONSE TO OXYGEN CONTAINING COMPOUND	746	-0.0493051350634348	0.101908709294607
REGULATION OF SMOOTH MUSCLE CELL PROLIFERATION	97	-0.124498741452306	0.101908709294607
MEMBRANE ORGANIZATION	825	-0.0471475191692867	0.101908709294607
CELLULAR RESPONSE TO OSMOTIC STRESS	21	-0.235095522666762	0.101908709294607
NEGATIVE REGULATION OF REACTIVE OXYGEN SPECIES BIOSYNTHETIC PROCESS	15	0.3503732977394	0.101908709294607
POSITIVE REGULATION OF BIOSYNTHETIC PROCESS	1669	-0.0345257244865322	0.101990505066091
CELLULAR RESPONSE TO OXYGEN LEVELS	138	-0.106376474816833	0.102644423419655
ENDOCYTOSIS	430	-0.0632520958571327	0.102644423419655
REGULATION OF ANION TRANSMEMBRANE TRANSPORT	25	-0.217735874012428	0.104405810714489
REGULATION OF TRANSLATIONAL ELONGATION	23	-0.224436322314891	0.104944473823156
REGULATION OF ANDROGEN RECEPTOR SIGNALING PATHWAY	22	-0.23231823317816	0.106455048280165
POSITIVE REGULATION OF NEURON APOPTOTIC PROCESS	46	-0.172344217991397	0.106455048280165
REGULATION OF HORMONE BIOSYNTHETIC PROCESS	16	-0.25132857268849	0.106914746446282
POSITIVE REGULATION OF GROWTH	226	-0.0840989818415596	0.10750211552123
REGULATION OF HEMATOPOIETIC PROGENITOR CELL DIFFERENTIATION	38	-0.185552923330305	0.10750211552123
RESPONSE TO MINERALOCORTICOID	34	-0.19011970761295	0.10750211552123
NECROPTOTIC PROCESS	20	0.315413408212379	0.108464215682213
MYELOID LEUKOCYTE DIFFERENTIATION	90	-0.126482369387233	0.110124414569011
REGULATION OF PROTEIN EXPORT FROM NUCLEUS	31	-0.203678510961752	0.111659661002698
RESPONSE TO EXTRACELLULAR STIMULUS	404	-0.0640678992059173	0.112379796934355
ATRIAL SEPTUM MORPHOGENESIS	13	-0.273801186578486	0.11301261934909
ESTABLISHMENT OF CELL POLARITY	85	-0.129226598465316	0.113352858895167
OSSIFICATION	236	-0.081604811751279	0.114664964351739
LEUKOCYTE DIFFERENTIATION	264	-0.0774678219438212	0.115170466122795
PROTEIN LOCALIZATION TO CYTOSKELETON	30	-0.200893389813319	0.119052497737853
COLLAGEN FIBRIL ORGANIZATION	36	-0.185380676459955	0.119052497737853
VESICLE MEDIATED TRANSPORT	1110	-0.0401157081923367	0.119052497737853
REGULATION OF CHOLESTEROL STORAGE	12	-0.280998953315764	0.119052497737853
CHEMICAL HOMEOSTASIS	761	-0.0474640572394388	0.119163725230206
INTRINSIC APOPTOTIC SIGNALING PATHWAY IN RESPONSE TO ENDOPLASMIC RETICULUM STRESS	30	-0.203089983883434	0.119163725230206
CELLULAR RESPONSE TO VASCULAR ENDOTHELIAL GROWTH FACTOR STIMULUS	30	-0.200846272001047	0.120250493561237
NEGATIVE REGULATION OF AUTOPHAGY	49	-0.161675189909885	0.121200956358421
BASE EXCISION REPAIR	35	-0.187811238280811	0.121200956358421
NERVE DEVELOPMENT	64	-0.143637668701345	0.121200956358421
PURINE NUCLEOSIDE BIOSYNTHETIC PROCESS	80	-0.131198735496607	0.121200956358421
REGULATION OF T CELL MEDIATED IMMUNITY	49	0.207222538843941	0.121200956358421
GUANOSINE CONTAINING COMPOUND BIOSYNTHETIC PROCESS	15	-0.257663275676999	0.123525010732413
POSITIVE REGULATION OF APOPTOTIC SIGNALING PATHWAY	162	-0.0956641299345443	0.123525010732413
VASCULOGENESIS	58	-0.149687713639993	0.124131210313444
REGULATION OF CELLULAR PH	66	-0.141031297238554	0.124168641189242
CARTILAGE DEVELOPMENT	137	-0.102507397719022	0.124428730778731
PURINE NUCLEOSIDE MONOPHOSPHATE BIOSYNTHETIC PROCESS	56	-0.151643411175162	0.12514670004728
POSITIVE REGULATION OF CELL COMMUNICATION	1409	-0.0356239240632324	0.126427564220775
MACROMOLECULE DEACYLATION	65	-0.143582107534213	0.126427564220775
EPITHELIAL CELL CELL ADHESION	14	-0.259237642789308	0.12648696572998
REGULATION OF APOPTOTIC SIGNALING PATHWAY	345	-0.0673432979451085	0.12648696572998
RESPONSE TO MONOAMINE	33	-0.186882517457841	0.126533502635027
REGULATION OF SYNAPSE STRUCTURE OR ACTIVITY	207	-0.084603892578408	0.128035250178747
MODULATION OF TRANSCRIPTION IN OTHER ORGANISM INVOLVED IN SYMBIOTIC INTERACTION	22	-0.223689540432215	0.128037333728065
RESPONSE TO ABIOTIC STIMULUS	926	-0.0427457707824903	0.128037333728065
PEPTIDYL PROLINE MODIFICATION	49	-0.159352977526423	0.128037333728065
REGULATION OF TELOMERE MAINTENANCE VIA TELOMERE LENGTHENING	47	0.225029964022414	0.128037333728065
ALTERNATIVE MRNA SPLICING VIA SPLICEOSOME	11	-0.286880650547254	0.12810407467915
MORPHOGENESIS OF AN EPITHELIUM	379	-0.0640756331856824	0.128298918458647
NEGATIVE REGULATION OF ANION TRANSPORT	31	-0.192593672562223	0.129657897617411
REGULATION OF KIDNEY DEVELOPMENT	52	-0.154836868009896	0.129707863823438
RESPONSE TO STEROID HORMONE	452	-0.0589484280468905	0.129771330004093
REGULATION OF SKELETAL MUSCLE CELL DIFFERENTIATION	17	-0.242829837699183	0.129771330004093
RESPONSE TO HORMONE	810	-0.0451912586454825	0.129771330004093
POST EMBRYONIC MORPHOGENESIS	11	-0.298344128064137	0.130120423593241
BRANCHING MORPHOGENESIS OF AN EPITHELIAL TUBE	124	-0.10598844483043	0.130120423593241
POSITIVE REGULATION BY HOST OF VIRAL TRANSCRIPTION	12	-0.276741714945291	0.130591734238167
REGULATION OF RELEASE OF SEQUESTERED CALCIUM ION INTO CYTOSOL BY SARCOPLASMIC RETICULUM	23	-0.211884088444561	0.130591734238167
RESPONSE TO TOPOLOGICALLY INCORRECT PROTEIN	156	-0.0956556448613819	0.131064568361084
POSTTRANSCRIPTIONAL REGULATION OF GENE EXPRESSION	426	-0.0603578322807415	0.131680147277654
ARTERY DEVELOPMENT	74	-0.132564469622075	0.131964781203333
POSITIVE REGULATION OF INTRACELLULAR SIGNAL TRANSDUCTION	809	-0.0449758532111906	0.131964781203333
POSITIVE REGULATION OF DIGESTIVE SYSTEM PROCESS	8	-0.301570863607528	0.133041793295491
NEURON APOPTOTIC PROCESS	33	-0.186808249787856	0.134021536219259
HEART DEVELOPMENT	437	-0.0593620563268085	0.134397646251338
PRE MIRNA PROCESSING	13	-0.271257021408672	0.134397646251338
ENDOCHONDRAL BONE MORPHOGENESIS	43	-0.164981733423349	0.134397646251338
ZINC II ION TRANSPORT	24	-0.213021152962954	0.135134439433461
CELLULAR CHEMICAL HOMEOSTASIS	497	-0.0558147234519358	0.135134439433461
GLYCOSYL COMPOUND BIOSYNTHETIC PROCESS	110	-0.110811648255795	0.135134439433461
REGULATION OF MUSCLE HYPERTROPHY	34	-0.183765873385676	0.135173436342263
REGULATION OF NUCLEASE ACTIVITY	23	-0.222769825861421	0.13568835969405
NEGATIVE REGULATION OF TRANSMEMBRANE RECEPTOR PROTEIN SERINE THREONINE KINASE SIGNALING PATHWAY	94	-0.119295516810685	0.136534176334137
SIGNAL TRANSDUCTION BY P53 CLASS MEDIATOR	122	-0.105967340536248	0.136565013265995
CELLULAR RESPONSE TO ORGANIC CYCLIC COMPOUND	435	-0.059052065995137	0.138634013220707
MUSCLE STRUCTURE DEVELOPMENT	399	-0.0613925498768353	0.138985391394814
POSITIVE REGULATION OF AXON EXTENSION	36	-0.179667531304433	0.140765230597804
NEGATIVE REGULATION OF CELLULAR AMIDE METABOLIC PROCESS	127	-0.103306588244659	0.141422959793595
BONE MORPHOGENESIS	72	-0.131450280078589	0.141461684195205
CELL JUNCTION ORGANIZATION	171	-0.0898661379095671	0.143192108964128
TISSUE REMODELING	82	-0.124700581000035	0.143192108964128
CELLULAR CATABOLIC PROCESS	1196	-0.0369585260553299	0.146277249409828
NEGATIVE REGULATION OF NEURON DEATH	163	-0.091484813932906	0.146754529044918
POSITIVE REGULATION OF CELL CYCLE G2 M PHASE TRANSITION	17	-0.238509311492476	0.146765704807541
METHYLATION DEPENDENT CHROMATIN SILENCING	7	-0.333049786415457	0.146765704807541
ENDODERMAL CELL FATE COMMITMENT	12	0.362121352025853	0.146765704807541
NEUROMUSCULAR JUNCTION DEVELOPMENT	32	-0.184683826653732	0.152310593692159
NEGATIVE REGULATION OF STRIATED MUSCLE CELL DIFFERENTIATION	24	-0.210094441481475	0.152310593692159
CARDIAC ATRIUM DEVELOPMENT	30	-0.18784955826795	0.153869259771713
REGULATION OF INTRINSIC APOPTOTIC SIGNALING PATHWAY BY P53 CLASS MEDIATOR	21	-0.219525838436186	0.153869259771713
ENZYME LINKED RECEPTOR PROTEIN SIGNALING PATHWAY	651	-0.0481067571092596	0.154136629021204
NEGATIVE REGULATION OF ORGAN GROWTH	20	0.306560464118997	0.154496105160833
ANION TRANSMEMBRANE TRANSPORT	209	-0.080607674259972	0.156079371071354
TROPHOBLAST GIANT CELL DIFFERENTIATION	12	-0.290035816124977	0.157305859478735
RESPONSE TO INSULIN	186	-0.0850566314804604	0.157368257803743
REGULATION OF HEART RATE	75	-0.127005916558141	0.157368257803743
NEGATIVE REGULATION OF OSSIFICATION	63	-0.136724108200669	0.159057238875491
RESPONSE TO ALCOHOL	342	-0.064157353535364	0.159670801547683
RESPONSE TO CORTICOSTEROID	163	-0.089493435986916	0.163854185608303
REGULATION OF PROTEIN INSERTION INTO MITOCHONDRIAL MEMBRANE INVOLVED IN APOPTOTIC SIGNALING PATHWAY	29	-0.194065712130622	0.164589532501503
CELLULAR RESPONSE TO PROSTAGLANDIN E STIMULUS	17	-0.242936031639227	0.164589532501503
NEGATIVE REGULATION OF DEVELOPMENTAL GROWTH	78	0.151891729614506	0.166095583245107
REGULATION OF SYNAPTIC PLASTICITY	125	-0.100656445840952	0.166095583245107
REGULATION OF RELEASE OF SEQUESTERED CALCIUM ION INTO CYTOSOL	70	-0.129226235067093	0.166813199793457
POSITIVE REGULATION OF LEUKOCYTE APOPTOTIC PROCESS	25	-0.201998026015349	0.167412507761719
NCRNA 3 END PROCESSING	18	0.301734128419328	0.167484489795205
CENTRAL NERVOUS SYSTEM NEURON AXONOGENESIS	26	-0.202740686706151	0.167775860543338
SPONGIOTROPHOBLAST LAYER DEVELOPMENT	12	-0.269077509592138	0.169011327049843
POSITIVE REGULATION OF ENDOPLASMIC RETICULUM UNFOLDED PROTEIN RESPONSE	13	-0.289537125512327	0.169011327049843
RESPONSE TO METHYLMERCURY	11	-0.270508408834689	0.169222736660032
POSITIVE REGULATION OF KIDNEY DEVELOPMENT	39	-0.166046970311788	0.170611337220934
REGULATION OF MYOTUBE DIFFERENTIATION	51	-0.148960807177733	0.170611337220934
CHAPERONE MEDIATED PROTEIN COMPLEX ASSEMBLY	13	0.345999888790756	0.172336272874277
RESPONSE TO INTERFERON ALPHA	19	0.298584289525032	0.173031136102786
NEGATIVE REGULATION OF ANOIKIS	17	-0.244091706386394	0.173031136102786
LYTIC VACUOLE ORGANIZATION	47	-0.152908481071769	0.173031136102786
G1 DNA DAMAGE CHECKPOINT	72	-0.127690521892621	0.175742174395877
CELL CYCLE G1 S PHASE TRANSITION	107	-0.106718881206863	0.17577868658084
GROWTH	371	-0.0605220126164303	0.17674941264208
DISRUPTION OF CELLS OF OTHER ORGANISM INVOLVED IN SYMBIOTIC INTERACTION	12	0.35259570386977	0.176974269356522
APICAL JUNCTION ASSEMBLY	35	-0.170148180966856	0.177239402814097
INNATE IMMUNE RESPONSE	493	0.0575417389014651	0.177256952841812
RESPONSE TO CORTICOSTERONE	25	-0.196857897800934	0.177256952841812
NEGATIVE REGULATION OF MUSCLE CELL DIFFERENTIATION	50	-0.148818283381705	0.177308624123828
CELLULAR SENESCENCE	30	-0.183189546328408	0.177308624123828
NEGATIVE REGULATION OF CYTOPLASMIC TRANSPORT	108	-0.105563558610952	0.177308624123828
EXTRACELLULAR MATRIX DISASSEMBLY	62	-0.134484307499462	0.177308624123828
MONOVALENT INORGANIC CATION HOMEOSTASIS	108	-0.105395199878486	0.177308624123828
HOMOPHILIC CELL ADHESION VIA PLASMA MEMBRANE ADHESION MOLECULES	128	-0.0975463407812769	0.177308624123828
ANGIOGENESIS INVOLVED IN WOUND HEALING	14	-0.248203273368039	0.177308624123828
NEGATIVE REGULATION OF CELL COMMUNICATION	1094	-0.036849490758963	0.177308624123828
CELLULAR MONOVALENT INORGANIC CATION HOMEOSTASIS	86	-0.116256934404437	0.178844777969914
POSITIVE REGULATION OF CATABOLIC PROCESS	377	-0.0596720214273264	0.178844777969914
REGULATION OF ENDOPLASMIC RETICULUM STRESS INDUCED INTRINSIC APOPTOTIC SIGNALING PATHWAY	30	-0.187844264906972	0.178844777969914
ASYMMETRIC PROTEIN LOCALIZATION	18	0.303667955936551	0.178844777969914
CENTRAL NERVOUS SYSTEM NEURON DIFFERENTIATION	153	-0.0900809110065946	0.179133355548901
NEGATIVE REGULATION OF NUCLEOCYTOPLASMIC TRANSPORT	67	-0.129993190776482	0.179527455037179
CLATHRIN COAT ASSEMBLY	12	-0.255222997965203	0.179660115347831
POSITIVE REGULATION OF PROTEASOMAL PROTEIN CATABOLIC PROCESS	94	-0.112350126559128	0.181273081071503
REGULATION OF CELLULAR RESPONSE TO GROWTH FACTOR STIMULUS	212	-0.0774393427683463	0.181592778221447
REGULATION OF ASTROCYTE DIFFERENTIATION	26	-0.192346955758093	0.181592778221447
CANONICAL WNT SIGNALING PATHWAY	94	-0.112223723105659	0.181592778221447
CELLULAR RESPONSE TO LIGHT STIMULUS	76	-0.123180600129641	0.182993247142088
PYRIMIDINE DEOXYRIBONUCLEOTIDE METABOLIC PROCESS	16	-0.230985019341199	0.183857927433447
NEGATIVE REGULATION OF NITRIC OXIDE METABOLIC PROCESS	11	0.356085212402911	0.184658649560705
POSITIVE REGULATION OF TRANSCRIPTION FROM RNA POLYMERASE II PROMOTER IN RESPONSE TO ENDOPLASMIC RETICULUM STRESS	12	-0.262065986112675	0.185385548110202
CHROMATIN DISASSEMBLY	16	-0.235307592136195	0.185763380301563
REGULATION OF PRI MIRNA TRANSCRIPTION FROM RNA POLYMERASE II PROMOTER	16	-0.238513150462914	0.185763380301563
PEPTIDYL LYSINE DIMETHYLATION	11	-0.271487977278902	0.185763380301563
PLATELET AGGREGATION	38	-0.163779787529054	0.185763380301563
POSITIVE REGULATION OF PROTEIN DEPOLYMERIZATION	18	0.29931238149737	0.185897412428784
WNT SIGNALING PATHWAY	331	-0.0625647291269138	0.186915244543762
PLASMA LIPOPROTEIN PARTICLE CLEARANCE	17	-0.224313086686375	0.187239598606259
REGULATION OF CARDIAC MUSCLE CELL DIFFERENTIATION	18	-0.221716305549648	0.187840699347253
REGULATION OF MUSCLE TISSUE DEVELOPMENT	99	-0.10827314236188	0.187840699347253
REGULATION OF STEM CELL DIFFERENTIATION	108	-0.10418318231655	0.187840699347253
REGULATION OF INTRINSIC APOPTOTIC SIGNALING PATHWAY	135	-0.0944476441290484	0.189051723474238
CELLULAR RESPONSE TO INTERFERON BETA	15	0.316411663316314	0.189697082306014
POSITIVE REGULATION OF EPITHELIAL CELL MIGRATION	100	-0.107090744283823	0.193347218573703
NUCLEOSIDE MONOPHOSPHATE BIOSYNTHETIC PROCESS	76	-0.120469068618836	0.194620080675018
NEGATIVE REGULATION OF ENDOTHELIAL CELL PROLIFERATION	29	-0.184447928656347	0.194620080675018
RELAXATION OF CARDIAC MUSCLE	13	-0.247861119184393	0.195015842711616
VENOUS BLOOD VESSEL DEVELOPMENT	14	-0.234116855719543	0.196415681601886
NEGATIVE REGULATION OF TRANSCRIPTION FACTOR IMPORT INTO NUCLEUS	37	-0.164533342546242	0.196632863850091
TUBE DEVELOPMENT	517	-0.0502933808801307	0.196886539392316
PATTERNING OF BLOOD VESSELS	31	-0.176228911704797	0.197135930147809
CELLULAR PROTEIN COMPLEX DISASSEMBLY	112	0.119329303385797	0.198279992183921
NEURON PROJECTION MORPHOGENESIS	371	-0.058498334028707	0.198457391537982
SECRETORY GRANULE ORGANIZATION	21	-0.208931270673771	0.198832804825384
NEURON PROJECTION REGENERATION	32	-0.175212637206935	0.198832804825384
EMBRYO DEVELOPMENT ENDING IN BIRTH OR EGG HATCHING	523	-0.0497831664256201	0.199998287961522
POSITIVE REGULATION OF SYNAPSE ASSEMBLY	53	-0.139180492845121	0.199998287961522
NUCLEOSIDE TRIPHOSPHATE BIOSYNTHETIC PROCESS	55	-0.137155727451171	0.199998287961522
MAINTENANCE OF CELL NUMBER	125	-0.0956785852775448	0.199998287961522
POSITIVE REGULATION OF TRANSCRIPTION REGULATORY REGION DNA BINDING	14	-0.255015210059208	0.199998287961522
NEGATIVE REGULATION OF ORGANIC ACID TRANSPORT	17	-0.229202888379372	0.199998287961522
CELL CELL JUNCTION ASSEMBLY	67	-0.125792875509818	0.199998287961522
ENERGY DERIVATION BY OXIDATION OF ORGANIC COMPOUNDS	198	-0.0776208481386031	0.200308256999622
REPRODUCTIVE SYSTEM DEVELOPMENT	366	-0.0585755397387996	0.200308256999622
REGULATION OF NEURON APOPTOTIC PROCESS	186	-0.0799579495097151	0.200308256999622
REGULATION OF FATTY ACID BETA OXIDATION	16	-0.232434907604709	0.200308256999622
MEMBRANE INVAGINATION	27	-0.184277958015504	0.201623615894849
NEGATIVE REGULATION OF BMP SIGNALING PATHWAY	38	-0.16316161037341	0.202313642328407
PROSTANOID METABOLIC PROCESS	26	-0.184880553362033	0.202313642328407
REGULATION OF STRIATED MUSCLE CONTRACTION	70	-0.12335824800105	0.203283804876208
REGULATION OF PLASMA LIPOPROTEIN PARTICLE LEVELS	39	-0.157670450552853	0.203283804876208
REGULATION OF ERYTHROCYTE DIFFERENTIATION	35	-0.165835172040428	0.203578738570609
CELL MORPHOGENESIS INVOLVED IN NEURON DIFFERENTIATION	338	-0.0603774861485137	0.203937822580212
PROTEIN K48 LINKED UBIQUITINATION	46	0.190252246379219	0.203937822580212
MODULATION OF SYNAPTIC TRANSMISSION	259	-0.068167013315657	0.203937822580212
HEMOSTASIS	281	-0.0656980913007726	0.203937822580212
POSITIVE REGULATION OF VASCULATURE DEVELOPMENT	125	-0.0949950324552611	0.204145536892203
REGULATION OF HISTONE H3 K9 ACETYLATION	13	0.343627462402761	0.204145536892203
SYSTEM PROCESS	1193	-0.0338556125815781	0.204639098624396
POSITIVE REGULATION OF MYELINATION	11	0.346044641338816	0.204639098624396
DENDRITE MORPHOGENESIS	41	-0.155678483384357	0.205227896877303
REGULATION OF CALCIUM ION IMPORT	94	-0.107522040896101	0.205227896877303
MORPHOGENESIS OF AN EPITHELIAL SHEET	42	-0.152773861929788	0.205227896877303
MACROMOLECULE CATABOLIC PROCESS	857	-0.0392190866545335	0.205227896877303
HISTONE H2A UBIQUITINATION	16	-0.223211734920893	0.209297737097327
POSITIVE REGULATION OF ENDOTHELIAL CELL MIGRATION	66	-0.125715835357145	0.209297737097327
POSITIVE REGULATION OF OXIDATIVE STRESS INDUCED CELL DEATH	11	-0.257177158677415	0.209377048313163
REGULATION OF INTRACELLULAR PROTEIN TRANSPORT	358	-0.058265654574925	0.209711550461427
ENDOMEMBRANE SYSTEM ORGANIZATION	444	-0.0527736251467651	0.209711550461427
REGULATION OF COFACTOR METABOLIC PROCESS	45	-0.148344513601739	0.209711550461427
BLOOD VESSEL REMODELING	30	-0.177071976723394	0.210381649738039
AMINO ACID TRANSMEMBRANE TRANSPORT	59	-0.130629610832936	0.210526164304863
REGULATION OF CARBOHYDRATE METABOLIC PROCESS	158	-0.0847511585238108	0.210526164304863
ERROR FREE TRANSLESION SYNTHESIS	18	-0.213389014013564	0.210599295753509
CARBOHYDRATE DERIVATIVE BIOSYNTHETIC PROCESS	533	-0.0482166127531953	0.214029338756156
POSITIVE REGULATION OF CELL SUBSTRATE ADHESION	91	-0.107856711884346	0.217375862383315
PROTEIN FOLDING IN ENDOPLASMIC RETICULUM	10	0.437289891557797	0.217694544171274
CELLULAR RESPONSE TO FLUID SHEAR STRESS	19	-0.213830174571995	0.218712505369904
POLARIZED EPITHELIAL CELL DIFFERENTIATION	11	0.351301289216707	0.218714114677221
CELLULAR MACROMOLECULE LOCALIZATION	1170	-0.0335501640305432	0.219050807766798
REGULATION OF NON CANONICAL WNT SIGNALING PATHWAY	19	-0.208647323593394	0.219400358699057
RNA INTERFERENCE	12	-0.255949704841855	0.219400358699057
RESPONSE TO ESTRADIOL	140	-0.0884308432652249	0.220954695645469
PYRIMIDINE NUCLEOBASE METABOLIC PROCESS	19	-0.205856846012378	0.220954695645469
ADULT BEHAVIOR	119	-0.0951570713768246	0.221646740472924
REGULATION OF T CELL MEDIATED CYTOTOXICITY	21	0.264463426522126	0.221646740472924
POSITIVE REGULATION OF DEVELOPMENTAL GROWTH	148	-0.0861659263550339	0.221646740472924
POSTTRANSCRIPTIONAL GENE SILENCING	42	-0.151135532227338	0.221646740472924
POSITIVE REGULATION OF MYOTUBE DIFFERENTIATION	26	-0.18244603728036	0.22279046640595
REGULATION OF PEPTIDASE ACTIVITY	344	-0.0583037833846661	0.223562978531164
MESODERM MORPHOGENESIS	60	-0.127814149535396	0.224456061385185
REGULATION OF CARBOHYDRATE BIOSYNTHETIC PROCESS	83	-0.111396923017511	0.224456061385185
MUSCLE HYPERTROPHY	22	-0.197693660827493	0.224456061385185
PROTEIN COMPLEX SUBUNIT ORGANIZATION	1397	-0.0307666751860741	0.224456061385185
DNA DAMAGE RESPONSE DETECTION OF DNA DAMAGE	35	-0.16212455826292	0.224456061385185
REGULATION OF EXTRINSIC APOPTOTIC SIGNALING PATHWAY VIA DEATH DOMAIN RECEPTORS	54	-0.134486515125977	0.225087345988961
REGULATION OF POLYSACCHARIDE METABOLIC PROCESS	40	-0.15405123099613	0.225087345988961
POSITIVE REGULATION OF T CELL MEDIATED IMMUNITY	32	0.218649266539194	0.225087345988961
REGULATION OF EPITHELIAL TO MESENCHYMAL TRANSITION	65	-0.123940619914406	0.225295235086157
GLUCAN BIOSYNTHETIC PROCESS	21	-0.201204967888849	0.225835665895862
CELLULAR CARBOHYDRATE BIOSYNTHETIC PROCESS	46	-0.143990471849488	0.225835665895862
REGULATION OF WNT SIGNALING PATHWAY PLANAR CELL POLARITY PATHWAY	12	-0.24256491815649	0.225835665895862
HETEROCHROMATIN ORGANIZATION	11	-0.25617052534256	0.227410650870216
MEMBRANE DEPOLARIZATION	53	-0.13439449569057	0.227758720914193
NITRIC OXIDE METABOLIC PROCESS	15	-0.232050525226866	0.227758720914193
ADULT LOCOMOTORY BEHAVIOR	74	-0.116942438507502	0.227758720914193
ACTOMYOSIN STRUCTURE ORGANIZATION	72	-0.117685535816023	0.227758720914193
NUCLEUS LOCALIZATION	19	-0.215590536878399	0.227758720914193
MESODERMAL CELL DIFFERENTIATION	24	-0.185327847909428	0.227758720914193
POSITIVE REGULATION OF NUCLEASE ACTIVITY	15	-0.242424287123137	0.227758720914193
POSITIVE REGULATION OF PHOSPHATIDYLINOSITOL 3 KINASE SIGNALING	58	-0.130016386680565	0.227758720914193
PURINE CONTAINING COMPOUND BIOSYNTHETIC PROCESS	124	-0.092187325087286	0.228181458849856
CRANIAL NERVE DEVELOPMENT	40	-0.151067188036177	0.22879301977065
EMBRYONIC SKELETAL SYSTEM DEVELOPMENT	117	-0.094192011708976	0.228870500580608
NEGATIVE REGULATION OF STEM CELL DIFFERENTIATION	41	-0.149981007682449	0.228870500580608
L AMINO ACID TRANSPORT	53	-0.134366286615382	0.228870500580608
REGULATION OF MUSCLE CONTRACTION	129	-0.0902101123528283	0.228870500580608
SNORNA METABOLIC PROCESS	9	0.35979031096185	0.228874108147051
POSITIVE REGULATION OF MITOCHONDRIAL MEMBRANE PERMEABILITY	18	-0.216360586122143	0.230731009101049
REGULATION OF CARDIAC CONDUCTION	58	-0.128022515906936	0.231412408361494
REGULATION OF CYSTEINE TYPE ENDOPEPTIDASE ACTIVITY	205	-0.0728500858516923	0.233230113688325
HEPARAN SULFATE PROTEOGLYCAN BIOSYNTHETIC PROCESS	21	0.264383750713191	0.233777211835201
TRICARBOXYLIC ACID METABOLIC PROCESS	36	-0.157004153353601	0.23466955781062
POST EMBRYONIC ORGAN DEVELOPMENT	13	-0.265631316674414	0.23466955781062
NEGATIVE REGULATION OF INTRACELLULAR TRANSPORT	132	-0.0888530385312936	0.23466955781062
KERATAN SULFATE BIOSYNTHETIC PROCESS	23	-0.188221762263148	0.235383805876306
DEOXYRIBONUCLEOTIDE METABOLIC PROCESS	34	-0.159246068565751	0.235582458923762
REGULATION OF MACROPHAGE ACTIVATION	25	-0.184258795692227	0.236057587532973
PROTEIN LOCALIZATION TO GOLGI APPARATUS	31	-0.169847276467223	0.236237626963671
POSITIVE REGULATION OF CELL PROLIFERATION	755	-0.0396974331633746	0.237044332077643
NEGATIVE REGULATION OF CANONICAL WNT SIGNALING PATHWAY	158	-0.0816393503685386	0.237486708375755
REGULATION OF PEPTIDYL SERINE PHOSPHORYLATION	105	-0.0984987277872874	0.238863637036873
CELL SURFACE RECEPTOR SIGNALING PATHWAY INVOLVED IN CELL CELL SIGNALING	60	-0.125336025409035	0.241159730839367
BRANCHING INVOLVED IN URETERIC BUD MORPHOGENESIS	41	-0.146899910450637	0.241727339638097
REGULATION OF ALTERNATIVE MRNA SPLICING VIA SPLICEOSOME	32	-0.168751444255834	0.241727339638097
NEGATIVE REGULATION OF EMBRYONIC DEVELOPMENT	26	-0.180658957224744	0.241727339638097
LIPID METABOLIC PROCESS	1006	-0.034673676411916	0.241727339638097
PERICARDIUM DEVELOPMENT	15	-0.222285414758579	0.241727339638097
POSITIVE REGULATION OF VIRAL PROCESS	90	-0.105169327956992	0.241727339638097
POSITIVE REGULATION OF PHOSPHATASE ACTIVITY	26	-0.178099786607073	0.241727339638097
REGULATION OF HYDROLASE ACTIVITY	1179	-0.0321684402039502	0.24172839924642
REGULATION OF NEUROTRANSMITTER SECRETION	43	-0.14379455987205	0.24172839924642
FOREBRAIN DEVELOPMENT	332	-0.0575351889149396	0.24172839924642
CEREBRAL CORTEX NEURON DIFFERENTIATION	19	-0.201428771499405	0.24172839924642
PERK MEDIATED UNFOLDED PROTEIN RESPONSE	12	-0.240812389103193	0.24172839924642
TRANSMEMBRANE RECEPTOR PROTEIN TYROSINE KINASE SIGNALING PATHWAY	472	-0.0489203659981548	0.24172839924642
REGULATION OF AXONOGENESIS	157	-0.081284787748811	0.24172839924642
REGULATION OF ACTIVIN RECEPTOR SIGNALING PATHWAY	25	-0.181781471515962	0.24172839924642
NEGATIVE REGULATION OF HOMOTYPIC CELL CELL ADHESION	98	0.118091231309715	0.24172839924642
PROSTANOID BIOSYNTHETIC PROCESS	19	-0.19881909461589	0.24172839924642
NEGATIVE REGULATION OF GENE EXPRESSION	1387	-0.0299052748545495	0.242091512983627
REGULATION OF B CELL ACTIVATION	96	-0.100877441795115	0.242432597812085
NEUTRAL AMINO ACID TRANSPORT	28	-0.174924349335045	0.243074146809759
LONG TERM MEMORY	23	-0.188864389700581	0.244217904394127
PROTEIN UBIQUITINATION INVOLVED IN UBIQUITIN DEPENDENT PROTEIN CATABOLIC PROCESS	131	-0.0879152399744418	0.244942212280813
DRUG TRANSMEMBRANE TRANSPORT	16	-0.21624032047218	0.244942212280813
POSITIVE REGULATION OF RESPONSE TO DNA DAMAGE STIMULUS	61	-0.123699958073449	0.244942212280813
REGULATION OF MYOBLAST PROLIFERATION	10	0.353982965440412	0.244942212280813
NEGATIVE REGULATION OF CELL PROLIFERATION	597	-0.0435510505123414	0.245610734017037
EXTRINSIC APOPTOTIC SIGNALING PATHWAY VIA DEATH DOMAIN RECEPTORS	39	-0.149945960445579	0.246347020554209
REGULATION OF CELL CYCLE PROCESS	519	-0.046399623767606	0.246442957633118
ORGANELLE INHERITANCE	10	-0.262681004772353	0.24677441792556
REGULATION OF CARTILAGE DEVELOPMENT	55	-0.128649178172872	0.247613578208962
POSITIVE REGULATION OF NON CANONICAL WNT SIGNALING PATHWAY	11	-0.251611823610088	0.248687810852558
PLATELET ACTIVATION	133	-0.0864504786529287	0.249380704779243
PLATELET DEGRANULATION	98	-0.099273047227003	0.2518805801156
PLATELET MORPHOGENESIS	19	-0.196665237620002	0.252615267015136
BODY FLUID SECRETION	66	-0.117429853165245	0.252615267015136
OVULATION CYCLE	100	-0.0980643650002013	0.253042195042984
FIBRIL ORGANIZATION	17	-0.210416219857949	0.253798805011684
REGULATION OF MYELOID CELL APOPTOTIC PROCESS	23	-0.183389444999211	0.254209724991608
BLOOD COAGULATION FIBRIN CLOT FORMATION	22	-0.184867199675782	0.254209724991608
POSITIVE REGULATION OF T CELL MEDIATED CYTOTOXICITY	16	0.288047062859082	0.255378828262783
ARTERY MORPHOGENESIS	50	-0.1332942441915	0.255378828262783
REGULATION OF B CELL DIFFERENTIATION	20	-0.195847091118398	0.255600191450091
REGULATION OF CELL MIGRATION INVOLVED IN SPROUTING ANGIOGENESIS	19	-0.196127521051933	0.255836963661995
RELEASE OF CYTOCHROME C FROM MITOCHONDRIA	21	-0.200481337051986	0.255836963661995
REGULATION OF VIRAL ENTRY INTO HOST CELL	27	0.222555765140416	0.255836963661995
NEGATIVE REGULATION OF RESPONSE TO STIMULUS	1255	-0.0306551436064478	0.256280944804551
SMALL MOLECULE METABOLIC PROCESS	1561	-0.027829802185856	0.257012328434647
REGULATION OF ERK1 AND ERK2 CASCADE	208	-0.0697826459075458	0.257012328434647
ORGANIC ACID TRANSMEMBRANE TRANSPORT	92	-0.10103629931508	0.257012328434647
CARBOHYDRATE HOMEOSTASIS	155	-0.0799615780612146	0.257012328434647
REGULATION OF SYSTEM PROCESS	446	-0.0490159860391396	0.257135995351016
VACUOLE ORGANIZATION	156	-0.0795669060642396	0.257135995351016
NEGATIVE REGULATION OF TRANSFORMING GROWTH FACTOR BETA RECEPTOR SIGNALING PATHWAY	61	-0.122516895905962	0.257135995351016
CELLULAR RESPONSE TO GLUCOSE STARVATION	30	-0.168171314159494	0.257135995351016
NEGATIVE REGULATION OF OSTEOBLAST DIFFERENTIATION	39	-0.147399792641199	0.257135995351016
RETINA MORPHOGENESIS IN CAMERA TYPE EYE	38	-0.148523285206156	0.257135995351016
HISTONE H3 K9 MODIFICATION	12	-0.237554848008421	0.258365116454551
NEGATIVE REGULATION OF CIRCADIAN RHYTHM	12	-0.234950051892521	0.258724764064278
REGULATION OF CHROMATIN SILENCING	20	-0.195075757483161	0.259643394485026
POSITIVE REGULATION OF MITOTIC CELL CYCLE	120	-0.0895005687129303	0.259901746945614
GLUCAN METABOLIC PROCESS	50	-0.132275221858956	0.260564602218988
REGULATION OF RELEASE OF CYTOCHROME C FROM MITOCHONDRIA	43	-0.142412154941465	0.260564602218988
REGULATION OF RESPONSE TO OXIDATIVE STRESS	62	-0.120495030460939	0.260564602218988
ADHERENS JUNCTION ASSEMBLY	33	-0.159021999678784	0.260981747584634
HISTONE H4 K16 ACETYLATION	17	0.300045847882905	0.260981747584634
WOUND HEALING SPREADING OF EPIDERMAL CELLS	10	-0.256686667946814	0.260981747584634
CHONDROITIN SULFATE PROTEOGLYCAN BIOSYNTHETIC PROCESS	26	-0.173873443361638	0.262065298139405
REGULATION OF PROTEOLYSIS	644	-0.0410330194816989	0.262065298139405
REGULATION OF MRNA CATABOLIC PROCESS	25	-0.177541505707147	0.262182308263598
STEROL HOMEOSTASIS	47	-0.135300565173462	0.262182308263598
NEGATIVE REGULATION OF INTRACELLULAR PROTEIN TRANSPORT	89	-0.101784714976072	0.262182308263598
NEGATIVE REGULATION OF CELL CYCLE PROCESS	202	-0.0700658216276943	0.262182308263598
RHYTHMIC PROCESS	265	-0.0618630547909221	0.262182308263598
POSITIVE REGULATION OF B CELL ACTIVATION	64	-0.117634604559893	0.262182308263598
ERROR PRONE TRANSLESION SYNTHESIS	18	-0.199368026748859	0.262976920568327
PROTEIN CATABOLIC PROCESS	532	-0.0446674007466215	0.263651247037514
STAT CASCADE	48	0.165219655145016	0.263651247037514
NEGATIVE REGULATION OF MYOTUBE DIFFERENTIATION	17	-0.21043793262131	0.263696872531758
REGULATION OF CELL PROLIFERATION INVOLVED IN KIDNEY DEVELOPMENT	13	-0.236763278160457	0.263696872531758
CELL CELL ADHESION VIA PLASMA MEMBRANE ADHESION MOLECULES	169	-0.0757505165634966	0.263696872531758
REGULATION OF ER TO GOLGI VESICLE MEDIATED TRANSPORT	11	-0.244766208068656	0.264887981326133
POSITIVE REGULATION OF MEIOTIC CELL CYCLE	12	0.309695919277147	0.265242140432042
REGULATION OF CHEMOKINE SECRETION	11	-0.243157252817337	0.265450768486077
INTERFERON GAMMA MEDIATED SIGNALING PATHWAY	65	0.140692530828392	0.266736974872562
REGULATION OF NUCLEOCYTOPLASMIC TRANSPORT	211	-0.0682428731033763	0.267661318412454
LONG CHAIN FATTY ACID METABOLIC PROCESS	74	-0.1090293097611	0.267706069513362
POSITIVE REGULATION OF GLUCOSE TRANSPORT	40	-0.143988751041103	0.268480618656103
POSITIVE REGULATION OF HUMORAL IMMUNE RESPONSE	12	0.31118673530904	0.268480618656103
REGULATION OF OSTEOBLAST PROLIFERATION	22	-0.186188853023366	0.268786530407673
RESPONSE TO NUTRIENT	178	-0.0735579565147972	0.268786530407673
POSITIVE REGULATION OF OSTEOBLAST PROLIFERATION	11	-0.248116080963379	0.269281710854025
ORGAN REGENERATION	81	-0.105140985569467	0.270201666511882
ATTACHMENT OF SPINDLE MICROTUBULES TO KINETOCHORE	13	0.321291781718535	0.270830917990437
REGULATION OF ALPHA BETA T CELL ACTIVATION	65	0.139497248130335	0.270830917990437
APOPTOTIC PROCESS INVOLVED IN MORPHOGENESIS	16	-0.211120477670738	0.270830917990437
REGULATION OF CAMP DEPENDENT PROTEIN KINASE ACTIVITY	13	-0.225781616114477	0.270830917990437
RESPONSE TO CALCIUM ION	107	-0.0925725365972715	0.270830917990437
POSITIVE REGULATION OF VIRAL GENOME REPLICATION	29	-0.167732407885992	0.272212071556839
POSITIVE REGULATION OF HISTONE H3 K4 METHYLATION	16	0.278149258647361	0.272212071556839
REGULATION OF FATTY ACID METABOLIC PROCESS	77	-0.107220040086096	0.272212071556839
NEGATIVE REGULATION OF TRANSPORT	411	-0.0496199397753589	0.272212071556839
POSITIVE REGULATION OF RESPONSE TO OXIDATIVE STRESS	15	-0.214664411875438	0.272212071556839
REGULATION OF RETROGRADE PROTEIN TRANSPORT ER TO CYTOSOL	12	-0.228220011732433	0.272212071556839
LOCOMOTORY BEHAVIOR	160	-0.0768596723774453	0.272212071556839
RRNA CONTAINING RIBONUCLEOPROTEIN COMPLEX EXPORT FROM NUCLEUS	11	-0.24125649992973	0.272212071556839
REGULATION OF TOLERANCE INDUCTION	18	0.256457167388968	0.274176234189171
DIVALENT INORGANIC CATION HOMEOSTASIS	296	-0.0575644970650748	0.275358870915739
DEOXYRIBOSE PHOSPHATE CATABOLIC PROCESS	21	-0.184098144581441	0.27574093094949
NEGATIVE REGULATION OF RESPONSE TO BIOTIC STIMULUS	29	-0.164308928640316	0.277399827106943
OSTEOCLAST DIFFERENTIATION	28	-0.165722880044818	0.277399827106943
CELLULAR GLUCOSE HOMEOSTASIS	70	-0.110860105620924	0.277910934875833
REGULATION OF BMP SIGNALING PATHWAY	70	-0.111427775778569	0.277910934875833
TRNA PROCESSING	102	0.109069063871912	0.277910934875833
ACYLGLYCEROL HOMEOSTASIS	22	-0.183829388870996	0.279568380744364
DNA DEMETHYLATION	13	-0.232405084925972	0.279568380744364
REGULATION OF FATTY ACID OXIDATION	27	-0.167377532829763	0.279568380744364
REGULATION OF ENDOTHELIAL CELL APOPTOTIC PROCESS	42	-0.139348655931235	0.279640721205947
CELLULAR RESPONSE TO LIPOPROTEIN PARTICLE STIMULUS	13	-0.218758754549292	0.279788981246757
CYTOKINE MEDIATED SIGNALING PATHWAY	398	0.0539716968566351	0.279788981246757
NEGATIVE REGULATION OF NITROGEN COMPOUND METABOLIC PROCESS	1396	-0.0281113267341993	0.279788981246757
POSITIVE REGULATION OF CELL CYCLE ARREST	81	-0.104019704470858	0.279788981246757
INTRINSIC APOPTOTIC SIGNALING PATHWAY BY P53 CLASS MEDIATOR	52	-0.127584943961935	0.279788981246757
DNA TEMPLATED TRANSCRIPTION ELONGATION	90	0.116368427977003	0.280736670719184
CELLULAR RESPONSE TO AMINO ACID STIMULUS	52	-0.126942416034059	0.280736670719184
CALCIUM MEDIATED SIGNALING	82	-0.102912069486282	0.280913974370795
MAGNESIUM ION TRANSMEMBRANE TRANSPORT	16	0.283624310295535	0.282276927476683
SEX DETERMINATION	17	0.269998929236505	0.282350637295538
CHONDROCYTE DIFFERENTIATION	56	-0.121525150726576	0.282350637295538
POSITIVE REGULATION OF OXIDOREDUCTASE ACTIVITY	42	-0.137899195158778	0.282350637295538
CELLULAR RESPONSE TO REACTIVE NITROGEN SPECIES	19	-0.193307910271609	0.282350637295538
NEGATIVE REGULATION OF PEPTIDASE ACTIVITY	204	-0.0676477074428288	0.282350637295538
TELOMERE CAPPING	29	-0.164056274245272	0.282515324371218
PHOTOTRANSDUCTION	30	0.200344064713618	0.282515324371218
MESENCHYMAL CELL DIFFERENTIATION	129	-0.0834707079116933	0.282515324371218
CELLULAR CARBOHYDRATE METABOLIC PROCESS	126	-0.084263896347714	0.282515324371218
EXECUTION PHASE OF APOPTOSIS	51	-0.126512040938103	0.282515324371218
ACTIVATION OF JUN KINASE ACTIVITY	32	0.200290642816061	0.283735568550906
COENZYME A BIOSYNTHETIC PROCESS	10	-0.242213086492801	0.283735568550906
SECOND MESSENGER MEDIATED SIGNALING	143	-0.0792883864227411	0.285217140154174
REGULATION OF CELLULAR RESPONSE TO TRANSFORMING GROWTH FACTOR BETA STIMULUS	92	-0.0974098443016765	0.28611043123576
HISTONE H2A MONOUBIQUITINATION	12	-0.227705369941415	0.286256412555624
ANTIGEN PROCESSING AND PRESENTATION OF PEPTIDE ANTIGEN VIA MHC CLASS I	85	0.118520533182225	0.286256412555624
NEGATIVE REGULATION OF SIGNAL TRANSDUCTION BY P53 CLASS MEDIATOR	26	-0.168367750605629	0.286256412555624
ZINC ION HOMEOSTASIS	19	-0.190643152877656	0.286256412555624
INTRACELLULAR ESTROGEN RECEPTOR SIGNALING PATHWAY	17	-0.199593462734493	0.286256412555624
REGULATION OF MRNA METABOLIC PROCESS	111	-0.0893288253523722	0.286310541125783
POSITIVE REGULATION OF PHOSPHOPROTEIN PHOSPHATASE ACTIVITY	15	-0.207076329878541	0.286712543321547
NEGATIVE REGULATION OF EXTRINSIC APOPTOTIC SIGNALING PATHWAY VIA DEATH DOMAIN RECEPTORS	33	-0.151756741490822	0.286712543321547
NEUTROPHIL MEDIATED IMMUNITY	21	0.244720919639646	0.289664184337385
LABYRINTHINE LAYER BLOOD VESSEL DEVELOPMENT	16	-0.209015940090361	0.289772634807197
MITOTIC SPINDLE ORGANIZATION	66	-0.111961338187254	0.289772634807197
NEGATIVE REGULATION OF LIPID TRANSPORT	21	-0.184692478724672	0.289772634807197
INTRACELLULAR RECEPTOR SIGNALING PATHWAY	156	-0.0756017043444588	0.289772634807197
ORGANONITROGEN COMPOUND BIOSYNTHETIC PROCESS	938	-0.0330385869555312	0.289772634807197
POSITIVE REGULATION OF TRANSCRIPTION FROM RNA POLYMERASE II PROMOTER INVOLVED IN CELLULAR RESPONSE TO CHEMICAL STIMULUS	27	-0.164313685947159	0.289772634807197
SINGLE ORGANISM CATABOLIC PROCESS	847	-0.0345839782758417	0.289772634807197
REGULATION OF ORGAN MORPHOGENESIS	226	-0.0637123527714336	0.289772634807197
POSITIVE REGULATION OF ESTABLISHMENT OF PROTEIN LOCALIZATION	476	-0.0450826837625386	0.289772634807197
LAMELLIPODIUM ASSEMBLY	30	-0.156207192364714	0.289772634807197
RESPONSE TO AMMONIUM ION	47	-0.128998964580019	0.290248943926553
NUCLEOBASE METABOLIC PROCESS	37	-0.143379523475929	0.290248943926553
POSITIVE REGULATION OF HEART CONTRACTION	31	-0.154000841510086	0.290248943926553
ORGANOPHOSPHATE CATABOLIC PROCESS	102	-0.0914950502425085	0.290248943926553
PROTEIN DEGLYCOSYLATION	20	-0.185886726512953	0.290248943926553
REGULATION OF CELL CYCLE PHASE TRANSITION	308	-0.0550699158071591	0.290248943926553
POSITIVE REGULATION OF ASTROCYTE DIFFERENTIATION	12	-0.233900274571622	0.290248943926553
REGULATION OF G PROTEIN COUPLED RECEPTOR PROTEIN SIGNALING PATHWAY	106	-0.089672092625283	0.290630470182015
NEGATIVE REGULATION OF CELL CYCLE G1 S PHASE TRANSITION	94	-0.0952054001184895	0.290630470182015
REGULATION OF FAT CELL DIFFERENTIATION	99	-0.093088015985524	0.291373139661274
NEGATIVE REGULATION OF CHROMATIN MODIFICATION	43	-0.134679954923909	0.291373139661274
REGULATION OF MITOCHONDRIAL TRANSLATION	11	0.309225044796135	0.291867702564225
REGULATION OF GLIAL CELL DIFFERENTIATION	56	-0.11909494362906	0.292598770439019
EMBRYONIC DIGIT MORPHOGENESIS	60	0.140003354345746	0.29359433680276
REGULATION OF INTERLEUKIN 17 PRODUCTION	21	0.236731155788503	0.29359433680276
MISMATCH REPAIR	24	-0.171714127409031	0.29359433680276
OVULATION CYCLE PROCESS	79	-0.102106109217252	0.294938415738104
NITROGEN COMPOUND TRANSPORT	455	-0.0455539527052473	0.295790880232761
ESTABLISHMENT OF PROTEIN LOCALIZATION TO VACUOLE	30	-0.159707294830677	0.295790880232761
ANTIGEN PROCESSING AND PRESENTATION OF ENDOGENOUS ANTIGEN	16	0.270308024803839	0.295790880232761
NEGATIVE REGULATION OF CELL DEATH	813	-0.0348110260012341	0.296378424084832
GROWTH PLATE CARTILAGE DEVELOPMENT	11	-0.229949006079738	0.296378424084832
SNRNA METABOLIC PROCESS	80	0.120142170515332	0.296378424084832
APOPTOTIC MITOCHONDRIAL CHANGES	55	-0.121224654364998	0.296378424084832
NEURON DEATH	45	-0.130705323587266	0.296615327826673
BRANCHING INVOLVED IN SALIVARY GLAND MORPHOGENESIS	16	-0.197448434422992	0.297271970733481
POSITIVE REGULATION OF CELLULAR PROTEIN CATABOLIC PROCESS	185	-0.0689228910188897	0.30094692202406
ENDOSOME TO LYSOSOME TRANSPORT	38	-0.140407645771882	0.30094692202406
NUCLEOTIDE TRANSMEMBRANE TRANSPORT	12	-0.22443428589956	0.30094692202406
DENDRITE DEVELOPMENT	73	-0.105161759437063	0.301682311245072
DEVELOPMENTAL CELL GROWTH	66	-0.110190154072208	0.302141975806504
PHAGOCYTOSIS ENGULFMENT	17	-0.194931587649483	0.302370010628512
POSITIVE REGULATION OF HYDROLASE ACTIVITY	817	-0.0344777396995588	0.302370010628512
RESPONSE TO INTERFERON GAMMA	124	0.0943923759531187	0.302370010628512
VIRION ASSEMBLY	36	-0.142493821478845	0.303768679655043
REGULATION OF VASCULAR ENDOTHELIAL GROWTH FACTOR PRODUCTION	30	-0.154161451004886	0.304681540647154
NUCLEOSIDE PHOSPHATE BIOSYNTHETIC PROCESS	168	-0.0714793428119604	0.304833700963772
POSITIVE REGULATION OF GLIOGENESIS	45	-0.129429693663661	0.304833700963772
POSITIVE REGULATION OF LOCOMOTION	400	-0.047814966037344	0.305245814470587
AXON REGENERATION	24	-0.172301897772163	0.305337130165371
SECRETION	523	-0.0421625197950851	0.305337130165371
REGULATION OF INTERFERON GAMMA SECRETION	10	-0.236174172721543	0.307376485295004
POSITIVE REGULATION OF CELL CYCLE	309	-0.053800963741209	0.307376485295004
POSITIVE REGULATION OF EPITHELIAL CELL DIFFERENTIATION	54	-0.118638759560395	0.308529236139061
PEPTIDYL AMINO ACID MODIFICATION	776	-0.035046805652788	0.308543824246897
ION TRANSMEMBRANE TRANSPORT	693	-0.0368673649924943	0.308997757970907
BICELLULAR TIGHT JUNCTION ASSEMBLY	28	-0.156458788815411	0.309777551617866
NEURON MIGRATION	98	-0.0915378965338933	0.309777551617866
MRNA TRANSCRIPTION	20	-0.18297874805968	0.309840530214863
CALCIUM DEPENDENT CELL CELL ADHESION VIA PLASMA MEMBRANE CELL ADHESION MOLECULES	22	-0.172097920365436	0.310598503753258
REGULATION OF RNA POLYMERASE II TRANSCRIPTIONAL PREINITIATION COMPLEX ASSEMBLY	12	0.304190596419897	0.310598503753258
REGULATION OF CELLULAR RESPONSE TO STRESS	660	-0.0376171087518174	0.311004428578772
B CELL HOMEOSTASIS	21	-0.180057376344685	0.311662449805832
IRE1 MEDIATED UNFOLDED PROTEIN RESPONSE	53	-0.119608062558101	0.311662449805832
CELL PROLIFERATION	625	-0.0385103240938716	0.311662449805832
POSITIVE REGULATION OF PEPTIDASE ACTIVITY	147	-0.0752372258322571	0.311662449805832
IMMUNE RESPONSE	907	0.0339553696639049	0.311662449805832
REGULATION OF CELL CYCLE ARREST	102	-0.0890950527894625	0.311662449805832
DEVELOPMENTAL PROCESS INVOLVED IN REPRODUCTION	523	-0.0417875827088462	0.311662449805832
REGULATION OF LIPOPROTEIN METABOLIC PROCESS	13	0.27981848242987	0.311662449805832
REGULATION OF SPROUTING ANGIOGENESIS	28	-0.155974597892746	0.311662449805832
EPITHELIAL CELL DIFFERENTIATION	443	-0.0451682372759035	0.311662449805832
AMINO ACID IMPORT	14	-0.20661596598826	0.311662449805832
REGULATION OF BLOOD CIRCULATION	259	-0.0578259676599119	0.311662449805832
MEMORY	85	-0.0964432549404801	0.312348592812139
POSITIVE REGULATION OF PROTEIN CATABOLIC PROCESS	254	-0.0584126587414887	0.312348592812139
SENSORY PERCEPTION OF PAIN	64	-0.109287736673282	0.312348592812139
PROTEIN K11 LINKED UBIQUITINATION	27	0.206533976627336	0.312348592812139
REGULATION OF RESPONSE TO STRESS	1351	-0.0269870040778864	0.314409185381207
SIGNAL TRANSDUCTION IN RESPONSE TO DNA DAMAGE	94	-0.0921266004652403	0.315299499900089
RIBONUCLEOSIDE TRIPHOSPHATE BIOSYNTHETIC PROCESS	45	-0.127356387191129	0.315299499900089
OPTIC NERVE DEVELOPMENT	10	-0.233594973218363	0.315299499900089
INTRACELLULAR SIGNAL TRANSDUCTION	1454	-0.0260639098042773	0.315940741280686
MATURATION OF SSU RRNA FROM TRICISTRONIC RRNA TRANSCRIPT SSU RRNA 5 8S RRNA LSU RRNA	33	0.181854770670981	0.315940741280686
COENZYME A METABOLIC PROCESS	15	-0.200583087129239	0.316352232696489
CELL CELL ADHESION	537	-0.0409297963144345	0.316395566212639
APICAL PROTEIN LOCALIZATION	12	0.303861191667013	0.317894714606476
HOMOTYPIC CELL CELL ADHESION	50	-0.121170685203001	0.318007091719515
REGULATION OF ACTION POTENTIAL	33	-0.145517571602173	0.318441167092931
CHONDROCYTE DEVELOPMENT	20	-0.177743339653791	0.319151832660324
ESTABLISHMENT OF LOCALIZATION IN CELL	1576	-0.025030613473563	0.320478574694778
PROTEIN DEMANNOSYLATION	12	-0.22363599163606	0.320478574694778
ESTABLISHMENT OF NUCLEUS LOCALIZATION	14	-0.217148915656444	0.320688647381791
POSITIVE REGULATION OF CALCIUM ION TRANSPORT INTO CYTOSOL	48	-0.122899774292977	0.320688647381791
SYNAPSE ORGANIZATION	131	-0.0783076328921256	0.321155853304991
LYMPHOCYTE HOMEOSTASIS	47	-0.124710697106009	0.321155853304991
NEGATIVE REGULATION OF CELLULAR RESPONSE TO GROWTH FACTOR STIMULUS	111	-0.0848611713020032	0.321155853304991
L AMINO ACID IMPORT	11	-0.22533803713827	0.321155853304991
ORGANIC ACID METABOLIC PROCESS	830	-0.0332732103962062	0.321155853304991
RESPONSE TO VITAMIN	93	-0.0914491939928445	0.321155853304991
REGULATION OF DNA METABOLIC PROCESS	318	-0.0518754266902904	0.32143664843093
CELLULAR RESPONSE TO PROSTAGLANDIN STIMULUS	22	-0.174393409025701	0.322630036132799
MACROPHAGE DIFFERENTIATION	18	-0.187839001633237	0.322630036132799
TRABECULA MORPHOGENESIS	38	-0.135830301754426	0.322639187092257
POLYSACCHARIDE METABOLIC PROCESS	71	-0.10313426145335	0.323813059903199
REGULATION OF RESPONSE TO CYTOKINE STIMULUS	132	0.0886614570040907	0.323813059903199
POSITIVE REGULATION OF EPITHELIAL TO MESENCHYMAL TRANSITION	33	-0.144295656370046	0.324310383235639
LEUKOTRIENE BIOSYNTHETIC PROCESS	14	0.266913389934383	0.32658888612027
REGULATION OF FATTY ACID TRANSPORT	23	-0.170065418446481	0.32658888612027
SIGNAL TRANSDUCTION IN ABSENCE OF LIGAND	30	-0.152373894696199	0.32658888612027
DORSAL VENTRAL NEURAL TUBE PATTERNING	17	0.251890963877086	0.32658888612027
ARACHIDONIC ACID METABOLIC PROCESS	40	-0.13105234143377	0.32658888612027
NEGATIVE REGULATION OF WNT SIGNALING PATHWAY	188	-0.0658147432341972	0.32658888612027
PH REDUCTION	38	-0.13452103089323	0.326636752376947
REGULATION OF GLUCOSE METABOLIC PROCESS	100	-0.0880729072316931	0.326636752376947
CELLULAR RESPONSE TO NITRIC OXIDE	15	-0.201833579770791	0.328316456731276
ORGANONITROGEN COMPOUND METABOLIC PROCESS	1619	-0.0244198247028732	0.328316456731276
TUBE MORPHOGENESIS	306	-0.052301808861067	0.328316456731276
RESPONSE TO LIPOPROTEIN PARTICLE	20	-0.174711785837854	0.328852824757194
SUBSTRATE DEPENDENT CELL MIGRATION	26	0.206006943487923	0.328852824757194
REGULATION OF SYSTEMIC ARTERIAL BLOOD PRESSURE BY CIRCULATORY RENIN ANGIOTENSIN	12	-0.212967904346231	0.328862104868253
CYTOSKELETON ORGANIZATION	761	-0.034141304120578	0.328862104868253
POSITIVE REGULATION OF PROTEIN COMPLEX DISASSEMBLY	24	0.218110979931076	0.328862104868253
GLUTAMINE METABOLIC PROCESS	22	-0.168475018210803	0.328862104868253
RESPONSE TO CAMP	93	-0.0903313897243362	0.328862104868253
NEGATIVE REGULATION OF CELL MORPHOGENESIS INVOLVED IN DIFFERENTIATION	109	-0.0840694907851468	0.328862104868253
TRANSLESION SYNTHESIS	39	-0.132549915592168	0.328862104868253
ANTIGEN PROCESSING AND PRESENTATION OF EXOGENOUS PEPTIDE ANTIGEN VIA MHC CLASS I	61	0.131334335439367	0.328862104868253
MECHANORECEPTOR DIFFERENTIATION	44	-0.126434605378564	0.328862104868253
NUCLEOSIDE PHOSPHATE CATABOLIC PROCESS	64	-0.106753233337125	0.328862104868253
CELLULAR RESPONSE TO RADIATION	121	-0.0802645249177648	0.328862104868253
TOR SIGNALING	16	-0.195391328558409	0.328862104868253
CEREBRAL CORTEX RADIALLY ORIENTED CELL MIGRATION	28	-0.155099655124396	0.328862104868253
REGULATION OF CELLULAR PROTEIN LOCALIZATION	522	-0.0405911483486966	0.328862104868253
NEGATIVE REGULATION OF CELLULAR COMPONENT ORGANIZATION	637	-0.0370860005277992	0.328862104868253
ION HOMEOSTASIS	500	-0.0413372783274715	0.3301711197016
NEGATIVE REGULATION OF PHOSPHOPROTEIN PHOSPHATASE ACTIVITY	15	0.259348286732947	0.330454152620916
NEUROLOGICAL SYSTEM PROCESS	717	-0.0348935867214497	0.330454152620916
APOPTOTIC SIGNALING PATHWAY	276	-0.0545082304487064	0.330454152620916
CELLULAR RESPONSE TO THYROID HORMONE STIMULUS	13	0.276399237066545	0.330454152620916
RESPONSE TO UV	117	-0.0813040088573323	0.330454152620916
REGULATION OF CELLULAR RESPONSE TO VASCULAR ENDOTHELIAL GROWTH FACTOR STIMULUS	11	-0.218678127589238	0.330454152620916
RESPONSE TO DRUG	404	-0.0455978565610675	0.330454152620916
SINGLE ORGANISM CELLULAR LOCALIZATION	842	-0.0324515495890268	0.330454152620916
B CELL ACTIVATION	116	-0.0810211720414489	0.334174855829552
RESPONSE TO ETHER	9	0.323422151022027	0.334174855829552
RESPONSE TO COCAINE	39	-0.131154882675775	0.335355033939121
MEMBRANE LIPID CATABOLIC PROCESS	20	-0.17329583208032	0.335355033939121
REGULATION OF HAIR FOLLICLE DEVELOPMENT	14	0.262651288174238	0.335355033939121
RESPONSE TO LOW DENSITY LIPOPROTEIN PARTICLE	14	-0.198172331521733	0.335394703369843
NEGATIVE REGULATION OF CELL CYCLE PHASE TRANSITION	139	-0.0745025840093279	0.33561636420082
POSITIVE REGULATION OF URINE VOLUME	12	-0.209987262821143	0.335771001576784
REGULATION OF MEIOTIC CELL CYCLE	33	0.177961439153645	0.336537269504038
PEPTIDYL LYSINE MODIFICATION	292	-0.0526960994537869	0.336537269504038
POSITIVE REGULATION OF NEUROTRANSMITTER SECRETION	10	-0.222596205879209	0.336537269504038
MESONEPHROS DEVELOPMENT	86	-0.0925244199439158	0.336537269504038
MEMBRANE BUDDING	109	-0.0829798575945749	0.337072015010814
POSITIVE REGULATION OF DNA METABOLIC PROCESS	175	-0.0667317647462391	0.337080843371469
NEGATIVE REGULATION OF HISTONE MODIFICATION	35	-0.138545186630232	0.337080843371469
REGULATION OF CARDIAC MUSCLE CELL ACTION POTENTIAL	18	-0.183340856083695	0.337080843371469
DIGESTIVE SYSTEM DEVELOPMENT	137	-0.0746241238415767	0.33737632321531
POSITIVE REGULATION OF HAIR CYCLE	10	0.302435799878314	0.33737632321531
MULTICELLULAR ORGANISM REPRODUCTION	625	-0.0368097199988923	0.33737632321531
RUFFLE ORGANIZATION	21	-0.169525468520324	0.33737632321531
REGULATION OF FIBROBLAST PROLIFERATION	77	-0.0973439578400094	0.338033951499656
REGULATION OF T CELL PROLIFERATION	138	0.0836747101183756	0.338033951499656
RHO PROTEIN SIGNAL TRANSDUCTION	47	0.146472049991093	0.338033951499656
OSTEOBLAST DEVELOPMENT	18	-0.182662802775389	0.338542217402145
SOMATIC STEM CELL POPULATION MAINTENANCE	62	-0.106446038262716	0.338651952501077
INTERMEDIATE FILAMENT BASED PROCESS	39	-0.130585700481871	0.340805209193913
CELLULAR RESPONSE TO PEPTIDE	253	-0.0558727748530477	0.340805209193913
TRANSMISSION OF NERVE IMPULSE	42	-0.12595411639926	0.341310054510439
CELL CYCLE PHASE TRANSITION	248	-0.0563696597555102	0.341328068229944
AMINO SUGAR CATABOLIC PROCESS	10	0.300474470694542	0.341368282922919
RESPONSE TO RETINOIC ACID	98	-0.0864288703177605	0.341368282922919
SODIUM INDEPENDENT ORGANIC ANION TRANSPORT	18	0.230483600585319	0.34460139063353
REGULATION OF ENERGY HOMEOSTASIS	15	0.260821377020262	0.345724504863131
PYRIMIDINE RIBONUCLEOSIDE CATABOLIC PROCESS	8	0.332003929471586	0.345724504863131
MITOTIC SISTER CHROMATID SEGREGATION	86	0.106832915314933	0.346485506863192
CHEMOKINE MEDIATED SIGNALING PATHWAY	54	0.134404494511126	0.346647874700063
RRNA METABOLIC PROCESS	244	-0.0564039966148783	0.346656238616609
RESPONSE TO VITAMIN D	31	-0.142955159584936	0.34683290661815
INNERVATION	22	-0.165075535580776	0.346864946601296
NEGATIVE REGULATION OF CELLULAR PROTEIN LOCALIZATION	126	-0.0764920165096549	0.347588203058071
RESPONSE TO LIPID	817	-0.0321151159488179	0.347588203058071
RESPONSE TO LIGHT STIMULUS	239	-0.0569153450404122	0.347588203058071
LEUKOCYTE HOMEOSTASIS	56	-0.110699675661449	0.347588203058071
CARDIAC MUSCLE ADAPTATION	10	-0.236417027020019	0.347951970736044
NEGATIVE REGULATION OF CELL DEVELOPMENT	279	-0.0528581021671127	0.347951970736044
ANTIGEN PROCESSING AND PRESENTATION VIA MHC CLASS IB	14	0.264663712530841	0.347951970736044
REGULATION OF GLIOGENESIS	85	-0.0913657663739431	0.347951970736044
REGULATION OF OXIDATIVE STRESS INDUCED INTRINSIC APOPTOTIC SIGNALING PATHWAY	27	-0.153587334640466	0.347964370181614
EPOXYGENASE P450 PATHWAY	14	-0.195028231091381	0.348920358742257
NEGATIVE REGULATION OF EXOCYTOSIS	27	-0.15007147146141	0.349222681904154
REGULATION OF LIPID METABOLIC PROCESS	255	-0.0550022834754839	0.349222681904154
NEGATIVE REGULATION OF RECEPTOR ACTIVITY	29	0.187176282138838	0.349222681904154
RESPONSE TO INTERLEUKIN 1	101	-0.0843592680374812	0.349222681904154
POSITIVE REGULATION OF GLIAL CELL DIFFERENTIATION	30	-0.145007440892111	0.350302555628101
SOMATIC STEM CELL DIVISION	21	0.224826466231022	0.351161089731318
POSITIVE REGULATION OF B CELL DIFFERENTIATION	13	-0.208367436281075	0.351161089731318
REGULATION OF SEQUESTERING OF CALCIUM ION	98	-0.0851374658616908	0.351223446272711
NUCLEAR TRANSCRIBED MRNA CATABOLIC PROCESS DEADENYLATION DEPENDENT DECAY	53	-0.112531088557114	0.351223446272711
REGULATION OF OSTEOBLAST DIFFERENTIATION	110	-0.0809592604135292	0.351223446272711
CELLULAR HOMEOSTASIS	593	-0.0369619978061391	0.351223446272711
POSITIVE REGULATION OF PEPTIDYL SERINE PHOSPHORYLATION	77	-0.0954857585160294	0.351223446272711
ZYMOGEN ACTIVATION	105	-0.0825713831094082	0.351223446272711
REGULATION OF RESPONSE TO EXTERNAL STIMULUS	839	-0.0314552049789125	0.35145516074681
REGULATION OF ADAPTIVE IMMUNE RESPONSE	118	0.0889412182036931	0.351544274617164
RESPONSE TO EXTERNAL STIMULUS	1582	-0.0236509278573991	0.352377884044448
RESPONSE TO EPINEPHRINE	15	-0.192689472144674	0.352526604625278
ENDOCARDIAL CUSHION DEVELOPMENT	31	-0.142238414224156	0.352734683640766
IMMUNOLOGICAL SYNAPSE FORMATION	10	0.296495509068762	0.352734683640766
PEPTIDE HORMONE PROCESSING	29	-0.143985135018075	0.354179389975684
REGULATION OF CELL GROWTH	373	-0.0456242657283071	0.355389966248786
POSITIVE REGULATION OF CALCIUM ION TRANSMEMBRANE TRANSPORT	56	-0.108753761326185	0.356277913395121
CELLULAR RESPONSE TO DNA DAMAGE STIMULUS	672	-0.0346486806287166	0.356277913395121
REGULATION OF CELLULAR COMPONENT BIOGENESIS	702	-0.0339172660489326	0.357356852351076
BONE MATURATION	14	-0.195898230847799	0.358589406573571
CORONARY VASCULATURE DEVELOPMENT	36	-0.132613939375251	0.360803261350025
NEGATIVE REGULATION OF TELOMERASE ACTIVITY	13	-0.204273988442257	0.360803261350025
NEGATIVE REGULATION OF CELL MATRIX ADHESION	27	-0.150189666214968	0.360803261350025
NEGATIVE REGULATION OF CATABOLIC PROCESS	191	-0.0620601001677411	0.360803261350025
REGULATION OF CELLULAR RESPIRATION	21	-0.165416922710158	0.361466767331883
REGULATION OF LAMELLIPODIUM ORGANIZATION	36	-0.133583720069934	0.362032530851627
RESPIRATORY CHAIN COMPLEX IV ASSEMBLY	17	0.23791304583179	0.363494241063905
PROTEIN OLIGOMERIZATION	398	-0.0438521879438322	0.363494241063905
CENTROSOME DUPLICATION	31	0.176842194520095	0.363494241063905
PROTEIN INSERTION INTO MEMBRANE	20	-0.171000755142486	0.363494241063905
NEGATIVE REGULATION OF MRNA METABOLIC PROCESS	34	-0.136587529847083	0.363513649685871
REGULATION OF CELL DIVISION	247	-0.0547390899077415	0.363634455303752
ETHER METABOLIC PROCESS	10	0.313057399085218	0.363854596622402
PROTEIN HOMOTETRAMERIZATION	56	0.129139047257497	0.363854596622402
THYMIC T CELL SELECTION	18	0.228698290054639	0.363854596622402
NEURAL RETINA DEVELOPMENT	42	-0.122502104635591	0.363854596622402
FEMALE SEX DIFFERENTIATION	103	-0.0819996003705654	0.363854596622402
CAMERA TYPE EYE PHOTORECEPTOR CELL DIFFERENTIATION	13	-0.198000783708388	0.363854596622402
NUCLEOTIDE EXCISION REPAIR DNA INCISION	37	-0.129350558404146	0.363854596622402
MITOCHONDRIAL ATP SYNTHESIS COUPLED PROTON TRANSPORT	16	-0.18613636000109	0.363854596622402
ACTIN FILAMENT ORGANIZATION	149	-0.0692705573715618	0.363854596622402
PROTEOLYSIS	1032	-0.0281383436002056	0.363854596622402
RESPONSE TO TYPE I INTERFERON	60	0.124338677543787	0.363920209831376
METANEPHRIC EPITHELIUM DEVELOPMENT	18	0.224035679663399	0.365472144732708
CELLULAR RESPONSE TO HORMONE STIMULUS	503	-0.0390959893101451	0.36550223268936
REGULATION OF LIPOPOLYSACCHARIDE MEDIATED SIGNALING PATHWAY	18	-0.177332867215899	0.365831392319194
PROTEIN MATURATION	246	-0.0544897775209753	0.366959479174141
RESPONSE TO INTERFERON BETA	22	0.204342750435261	0.367553417326547
NEGATIVE REGULATION OF PROTEIN BINDING	75	-0.0943797767465524	0.367553417326547
MIDDLE EAR MORPHOGENESIS	19	-0.170801257596048	0.368066802230514
REGULATION OF CYTOKINESIS	53	-0.109754321999249	0.368066802230514
INOSITOL LIPID MEDIATED SIGNALING	115	-0.077517841138078	0.368066802230514
MONOCARBOXYLIC ACID METABOLIC PROCESS	428	-0.0419447666508115	0.368795849442016
MAMMARY GLAND LOBULE DEVELOPMENT	16	-0.181224156986815	0.368795849442016
REGULATION OF PLATELET AGGREGATION	14	0.249284393932165	0.369065695684053
COCHLEA DEVELOPMENT	37	-0.129061655694264	0.369065695684053
REGULATION OF GTPASE ACTIVITY	600	-0.0358168913637672	0.369065695684053
PEPTIDYL CYSTEINE MODIFICATION	20	0.220474819305293	0.370032327656603
MULTI MULTICELLULAR ORGANISM PROCESS	190	-0.0611278562075621	0.371072974399086
IMPORT INTO CELL	35	-0.130811478758041	0.371072974399086
LIPOPROTEIN METABOLIC PROCESS	112	-0.0779750253207376	0.371435625584136
RESPONSE TO MAGNESIUM ION	21	-0.161547032969881	0.371435625584136
ANTIGEN PROCESSING AND PRESENTATION OF ENDOGENOUS PEPTIDE ANTIGEN	13	0.269041386851594	0.371608341686407
DECIDUALIZATION	19	-0.170532866697608	0.372896362382842
NEGATIVE REGULATION OF VIRAL PROCESS	83	0.103915274386849	0.374283340042486
REGULATION OF TYPE I INTERFERON MEDIATED SIGNALING PATHWAY	32	0.173547266713839	0.374283340042486
REGULATION OF TRANSCRIPTION INITIATION FROM RNA POLYMERASE II PROMOTER	22	0.204304182690962	0.374513604678467
CHROMOSOME ORGANIZATION	923	-0.0291655658797121	0.374702499473358
REGULATION OF PHOSPHATIDYLINOSITOL 3 KINASE SIGNALING	131	-0.0723007990042941	0.374719435451406
STABILIZATION OF MEMBRANE POTENTIAL	12	0.26445635683349	0.375142226147432
REGULATION OF GENERATION OF PRECURSOR METABOLITES AND ENERGY	81	-0.0902009581205518	0.375658866793012
INTRACELLULAR STEROID HORMONE RECEPTOR SIGNALING PATHWAY	66	-0.0989687721661082	0.376495715477714
REGULATION OF SYNCYTIUM FORMATION BY PLASMA MEMBRANE FUSION	22	-0.158218922630898	0.377927720098084
ESTABLISHMENT OF PROTEIN LOCALIZATION	1341	-0.0245356481305183	0.378493190120654
CELL DEATH IN RESPONSE TO OXIDATIVE STRESS	17	-0.177261892604393	0.378493190120654
NEUROTRANSMITTER UPTAKE	14	-0.189691888214748	0.378832520328928
ORGANIC CYCLIC COMPOUND CATABOLIC PROCESS	391	-0.0431952328100515	0.378832520328928
PROTEIN LOCALIZATION TO CELL PERIPHERY	145	-0.0686047073664112	0.37915027259876
MITOTIC DNA INTEGRITY CHECKPOINT	98	-0.082238507170391	0.380513217489508
MITOCHONDRIAL GENOME MAINTENANCE	24	-0.15450447901638	0.380744440288945
APOPTOTIC CELL CLEARANCE	25	-0.151448239076494	0.380825852699163
REGULATION OF URINE VOLUME	17	-0.173375931369661	0.382112199545596
NEPHRON DEVELOPMENT	109	-0.0779399396097507	0.383969323640298
REGULATION OF MAMMARY GLAND EPITHELIAL CELL PROLIFERATION	16	-0.183959165164724	0.384213320619992
AORTA DEVELOPMENT	41	-0.120945504404798	0.384841583925027
REGULATION OF MAPK CASCADE	604	-0.035000954661971	0.385611465873066
ERBB2 SIGNALING PATHWAY	38	-0.125373441774631	0.385611465873066
POSITIVE REGULATION OF RECEPTOR MEDIATED ENDOCYTOSIS	44	-0.117395313238494	0.385710951186596
VESICLE CYTOSKELETAL TRAFFICKING	38	-0.125049718468128	0.387631058515163
REGULATION OF PHOSPHOLIPID BIOSYNTHETIC PROCESS	11	-0.215217017462171	0.387631058515163
NEGATIVE REGULATION OF POTASSIUM ION TRANSMEMBRANE TRANSPORT	19	0.215457803823308	0.387631058515163
NEGATIVE REGULATION OF SUBSTRATE ADHESION DEPENDENT CELL SPREADING	13	-0.196337250265646	0.387631058515163
REGULATION OF PHOSPHOLIPID METABOLIC PROCESS	54	-0.106566286660442	0.387852455610482
NEGATIVE REGULATION OF INTERLEUKIN 6 PRODUCTION	29	0.178651407380915	0.387852455610482
POSITIVE REGULATION OF CELLULAR COMPONENT BIOGENESIS	372	-0.0436413746897975	0.387852455610482
REGULATION OF STEROID HORMONE SECRETION	13	-0.193377049327739	0.387852455610482
POSITIVE REGULATION OF CELL CYCLE PROCESS	228	-0.0549103310237924	0.387852455610482
AMINO ACID TRANSPORT	112	-0.0765353878139735	0.387852455610482
MONOSACCHARIDE TRANSPORT	46	-0.114016035921426	0.387852455610482
CELLULAR RESPONSE TO STARVATION	110	-0.0772590753902413	0.387852455610482
PLACENTA DEVELOPMENT	130	-0.0714517600821283	0.387852455610482
REGULATION OF MITOTIC CELL CYCLE	452	-0.0399265870589281	0.387852455610482
REGULATION OF TRANSMEMBRANE TRANSPORT	371	-0.0436838864651187	0.387852455610482
MITOCHONDRIAL RESPIRATORY CHAIN COMPLEX ASSEMBLY	70	0.110320367356109	0.387858371585786
SKELETAL MUSCLE CELL DIFFERENTIATION	49	-0.110983336307364	0.388363947687919
CD4 POSITIVE OR CD8 POSITIVE ALPHA BETA T CELL LINEAGE COMMITMENT	10	-0.213916484890308	0.388885422162341
POSITIVE REGULATION OF MUSCLE TISSUE DEVELOPMENT	55	-0.105268686387373	0.389432146989453
POSITIVE REGULATION OF PROTEIN EXPORT FROM NUCLEUS	18	-0.17510293829112	0.389432146989453
STRIATED MUSCLE ADAPTATION	20	-0.164638481445659	0.389432146989453
RHODOPSIN MEDIATED SIGNALING PATHWAY	10	0.290322444685514	0.390677747147101
PROTEIN REFOLDING	20	0.210607022624419	0.390677747147101
POSITIVE REGULATION OF PROTEIN MODIFICATION BY SMALL PROTEIN CONJUGATION OR REMOVAL	185	-0.0603232744733003	0.390677747147101
REGULATION OF FIBRINOLYSIS	13	-0.194710010367953	0.391022144553273
POSITIVE REGULATION OF CALCIUM ION IMPORT	51	-0.108454840983778	0.391434938155189
KIDNEY MESENCHYME DEVELOPMENT	17	-0.174148965058528	0.391434938155189
RESPONSE TO LEPTIN	19	-0.165145830663332	0.394028002406456
REGULATION OF CANONICAL WNT SIGNALING PATHWAY	230	-0.0541859359798603	0.395554197075797
BONE MINERALIZATION	31	-0.134221295398929	0.395554197075797
PROTEIN LOCALIZATION TO ORGANELLE	530	-0.0366466701879005	0.395554197075797
TRANSLATIONAL TERMINATION	85	0.0988749907962727	0.396059882929761
PROTEIN DEPOLYMERIZATION	22	0.201336642024788	0.396059882929761
CHROMATIN MODIFICATION	501	-0.0375594319256552	0.396811955914611
REACTIVE NITROGEN SPECIES METABOLIC PROCESS	19	-0.167182253448536	0.398717695706271
REGULATION OF CELL SIZE	162	-0.0635962741516579	0.398717695706271
POSITIVE REGULATION OF SYNAPTIC TRANSMISSION	93	-0.0820757997413686	0.398717695706271
MESENCHYMAL CELL PROLIFERATION	13	-0.192169392580133	0.398717695706271
PARENTAL BEHAVIOR	11	0.269564217207544	0.399408898766228
DNA TEMPLATED TRANSCRIPTION INITIATION	193	-0.0585087502437808	0.399695375019867
REGULATION OF HISTONE H3 K4 METHYLATION	26	0.181978707305988	0.401556710371851
GABAERGIC NEURON DIFFERENTIATION	12	-0.195557022597402	0.402412906776285
PEPTIDYL LYSINE METHYLATION	68	-0.0945092580795909	0.402412906776285
REGULATION OF MITOCHONDRIAL MEMBRANE PERMEABILITY INVOLVED IN APOPTOTIC PROCESS	22	-0.156946625172803	0.403114543342989
REGULATION OF BROWN FAT CELL DIFFERENTIATION	10	-0.215767866880842	0.403114543342989
REGULATION OF CALCIUM ION TRANSMEMBRANE TRANSPORT	105	-0.0770852703717768	0.403114543342989
TRABECULA FORMATION	22	-0.155261251985769	0.403114543342989
ESTABLISHMENT OR MAINTENANCE OF TRANSMEMBRANE ELECTROCHEMICAL GRADIENT	10	-0.214165205789426	0.403481110856209
POSITIVE REGULATION OF REPRODUCTIVE PROCESS	47	0.133035082002667	0.403481110856209
REGULATION OF MEIOTIC NUCLEAR DIVISION	25	0.18509538146882	0.403481110856209
HIPPO SIGNALING	26	-0.145899216376736	0.403481110856209
REGULATION OF NEURON MIGRATION	28	-0.139602989593282	0.403481110856209
NEGATIVE REGULATION OF APOPTOTIC SIGNALING PATHWAY	191	-0.0584794178209765	0.403481110856209
CEREBRAL CORTEX GABAERGIC INTERNEURON DIFFERENTIATION	10	-0.209782294165507	0.403647274034389
CELL CELL RECOGNITION	49	0.129468872149568	0.404135235820912
CELLULAR RESPONSE TO ZINC ION	15	0.231342240226377	0.40431029560849
VESICLE FUSION TO PLASMA MEMBRANE	11	0.284565296125575	0.406469231619847
ENDOTHELIAL CELL DIFFERENTIATION	66	-0.0948492278897116	0.407055743212259
REGULATION OF PROTEIN LOCALIZATION	880	-0.0285281745366346	0.407055743212259
ESTABLISHMENT OF ENDOTHELIAL INTESTINAL BARRIER	11	-0.207007422445448	0.407386665114198
MEMBRANE DOCKING	63	0.114022189660003	0.407386665114198
REGULATION OF POSTSYNAPTIC MEMBRANE POTENTIAL	46	-0.110956401336927	0.407386665114198
REGULATION OF SYNAPSE ASSEMBLY	68	-0.0934793982106541	0.407386665114198
HISTONE H4 ACETYLATION	47	0.133228353190157	0.407386665114198
POSITIVE REGULATION OF CARDIAC MUSCLE CELL DIFFERENTIATION	13	-0.190870782186154	0.407386665114198
PYRIMIDINE NUCLEOTIDE METABOLIC PROCESS	45	-0.111842216405346	0.408982850200853
NEUROMUSCULAR PROCESS	88	-0.0828821116646825	0.409315378272848
POSITIVE REGULATION OF CALCIUM ION TRANSPORT	100	-0.0780618138064119	0.409736007337105
POSITIVE REGULATION OF RHO PROTEIN SIGNAL TRANSDUCTION	13	-0.194461020411968	0.409736007337105
REGULATION OF SMAD PROTEIN IMPORT INTO NUCLEUS	16	-0.177428958223724	0.409736007337105
CARBOHYDRATE DERIVATIVE METABOLIC PROCESS	943	-0.0274739631743091	0.409736007337105
REGULATION OF RECEPTOR MEDIATED ENDOCYTOSIS	71	-0.0915659179623114	0.409736007337105
PROSTATE GLAND GROWTH	11	-0.203627282911796	0.409736007337105
NEGATIVE REGULATION OF CELL CYCLE	407	-0.0406040035775366	0.409736007337105
HEAD MORPHOGENESIS	34	-0.125959163971515	0.409736007337105
POSITIVE REGULATION OF INTRACELLULAR PROTEIN TRANSPORT	240	-0.0519743015857059	0.409803990619086
PROTEIN LOCALIZATION TO MEMBRANE	360	-0.0428932097108891	0.410412413833316
LIPOSACCHARIDE METABOLIC PROCESS	103	-0.0768617806449036	0.410412413833316
POSITIVE REGULATION OF PROTEIN SUMOYLATION	11	-0.205571778742857	0.410412413833316
RECIPROCAL DNA RECOMBINATION	32	0.160799629740458	0.410412413833316
REGULATION OF DNA BINDING	90	-0.0818935275601038	0.41057674775404
REGULATION OF HOMOTYPIC CELL CELL ADHESION	284	0.0517402575850712	0.41057674775404
REGULATION OF RHO PROTEIN SIGNAL TRANSDUCTION	97	-0.0788442068969301	0.410608014162955
REGULATION OF EPITHELIAL CELL APOPTOTIC PROCESS	59	-0.0991976357612814	0.411238943234995
POSITIVE REGULATION OF T CELL PROLIFERATION	92	0.0921379782058717	0.411238943234995
POSITIVE REGULATION OF RELEASE OF SEQUESTERED CALCIUM ION INTO CYTOSOL	37	-0.121267708932841	0.411238943234995
POSITIVE REGULATION OF CYTOPLASMIC TRANSPORT	264	-0.0494173613591203	0.413479536124664
RESPONSE TO TESTOSTERONE	37	0.147651480601473	0.413479536124664
CYTOPLASMIC SEQUESTERING OF PROTEIN	39	-0.118547840848796	0.416366103501617
SUBSTRATE ADHESION DEPENDENT CELL SPREADING	36	-0.123027125398198	0.417150489712673
NEGATIVE REGULATION OF BINDING	124	-0.0701336329045212	0.417150489712673
REGULATION OF OXIDATIVE STRESS INDUCED CELL DEATH	44	-0.112766076347084	0.418105735847356
ACTIN FILAMENT BASED PROCESS	404	-0.0402566421911398	0.418856098561304
REGULATION OF BEHAVIOR	46	-0.109495459918204	0.419997615804392
REGULATION OF MRNA SPLICING VIA SPLICEOSOME	59	-0.0989693691469562	0.420773705159125
POSITIVE REGULATION OF VASCULAR ENDOTHELIAL GROWTH FACTOR PRODUCTION	25	-0.143616165404907	0.420773705159125
CIRCULATORY SYSTEM PROCESS	318	-0.0448734065907694	0.421237934125461
EMBRYONIC ORGAN MORPHOGENESIS	260	-0.0493256362053167	0.421237934125461
REGULATION OF CAMP MEDIATED SIGNALING	22	0.193373544423497	0.421237934125461
POSITIVE REGULATION OF FIBROBLAST PROLIFERATION	50	-0.106184685033775	0.422448923168312
ORGANIC HYDROXY COMPOUND CATABOLIC PROCESS	61	-0.0960674312677591	0.42322181175139
NEGATIVE REGULATION BY HOST OF VIRAL TRANSCRIPTION	12	-0.198756100943511	0.423579833472092
RESPONSE TO IMMOBILIZATION STRESS	19	-0.157824032243869	0.423801005644094
ALCOHOL CATABOLIC PROCESS	50	-0.104963732063325	0.423801005644094
NEGATIVE REGULATION OF ORGANELLE ASSEMBLY	20	-0.156475484867595	0.424142914073964
NEGATIVE REGULATION OF SPROUTING ANGIOGENESIS	11	-0.198050347836591	0.424142914073964
POSITIVE REGULATION OF PROTEIN MODIFICATION PROCESS	1041	-0.0257783251345432	0.424142914073964
COFACTOR TRANSPORT	25	-0.142573461062465	0.426243854661795
REGULATION OF SECRETION	610	-0.0328829956124494	0.426243854661795
PROTEIN AUTOUBIQUITINATION	49	0.12607836376881	0.426243854661795
GANGLION DEVELOPMENT	13	-0.181885765699361	0.426243854661795
BODY MORPHOGENESIS	42	-0.11291980764135	0.426597732481068
CELL MATRIX ADHESION	108	-0.0737726953966133	0.426597732481068
AEROBIC RESPIRATION	52	-0.103103933306785	0.426597732481068
NEGATIVE REGULATION OF RELEASE OF CYTOCHROME C FROM MITOCHONDRIA	17	-0.167580020119739	0.426597732481068
CELLULAR RESPONSE TO IONIZING RADIATION	51	-0.103726439468997	0.426597732481068
CARDIOLIPIN METABOLIC PROCESS	12	-0.191687902339085	0.426597732481068
CAMERA TYPE EYE MORPHOGENESIS	92	-0.0793876962482075	0.426597732481068
ANATOMICAL STRUCTURE HOMEOSTASIS	255	-0.0493904245187526	0.426597732481068
DRUG TRANSPORT	22	-0.150759461028385	0.427210270154357
REGULATION OF INTERLEUKIN 6 PRODUCTION	94	0.0893803828076337	0.427210270154357
REGULATION OF STRIATED MUSCLE CELL APOPTOTIC PROCESS	21	-0.151192565829994	0.427210270154357
EMBRYONIC HINDLIMB MORPHOGENESIS	27	-0.136517942011519	0.427899708973647
NEGATIVE REGULATION OF VIRAL ENTRY INTO HOST CELL	18	0.206048763980366	0.428423462608245
POSITIVE REGULATION OF DNA DEPENDENT DNA REPLICATION	12	-0.194096062622825	0.428483121281757
MITOCHONDRIAL TRANSPORT	167	-0.0599778294855359	0.429618593959385
NEGATIVE REGULATION OF TYPE 2 IMMUNE RESPONSE	11	0.261770481142106	0.431909276355006
HUMORAL IMMUNE RESPONSE	125	0.0764671938933989	0.431909276355006
GLYCEROPHOSPHOLIPID CATABOLIC PROCESS	12	-0.1951525414115	0.431909276355006
NLS BEARING PROTEIN IMPORT INTO NUCLEUS	22	0.191051838051434	0.433435364601175
DORSAL SPINAL CORD DEVELOPMENT	17	0.214148938073127	0.435608132649065
NEGATIVE REGULATION OF BLOOD CIRCULATION	31	-0.127292288490402	0.43683085513166
ENAMEL MINERALIZATION	11	0.261247642869445	0.437816367438335
RECEPTOR INTERNALIZATION	45	-0.109047152455378	0.437816367438335
RESPONSE TO TUMOR NECROSIS FACTOR	209	-0.0535615240564177	0.437816367438335
REGULATION OF OSSIFICATION	166	-0.0596323009557686	0.437816367438335
TRANSCRIPTION ELONGATION FROM RNA POLYMERASE II PROMOTER	76	0.0988610824642471	0.438413398110124
ATP BIOSYNTHETIC PROCESS	30	-0.130072398554002	0.438954482440116
POSITIVE REGULATION OF NITRIC OXIDE SYNTHASE ACTIVITY	19	-0.15828285810905	0.438954482440116
REGULATION OF NEURONAL SYNAPTIC PLASTICITY	45	-0.107705976923631	0.439291974722528
REGULATION OF AMINO ACID TRANSPORT	26	0.172555352659279	0.439743882398678
NEGATIVE REGULATION OF NERVOUS SYSTEM DEVELOPMENT	245	-0.0495046309323554	0.440820248438818
REGULATION OF CELLULAR KETONE METABOLIC PROCESS	157	-0.0609206161923954	0.442008572810839
REGULATION OF CELL COMMUNICATION BY ELECTRICAL COUPLING	12	-0.189636240889463	0.442008572810839
REGULATION OF OXIDOREDUCTASE ACTIVITY	81	-0.0826978252583263	0.44271261403509
HOMEOSTATIC PROCESS	1183	-0.0237396360916008	0.443356785527102
GAMETE GENERATION	476	-0.0361322446943579	0.443356785527102
RIBOSOME BIOGENESIS	292	-0.0453867179740377	0.44359161524508
AMEBOIDAL TYPE CELL MIGRATION	146	-0.0628427460848792	0.44359161524508
RESPONSE TO OXYGEN RADICAL	15	0.224030975852785	0.44359161524508
NEGATIVE REGULATION OF EPITHELIAL TO MESENCHYMAL TRANSITION	23	-0.144963702496424	0.444881280093396
REGULATION OF CENTROSOME CYCLE	37	-0.117329908624267	0.444881280093396
REGULATION OF NEUROTRANSMITTER TRANSPORT	55	-0.0981171770197232	0.444881280093396
RESPONSE TO RADIATION	362	-0.0409738370584377	0.444881280093396
CELL DIFFERENTIATION INVOLVED IN EMBRYONIC PLACENTA DEVELOPMENT	25	-0.143376662742389	0.445402598150851
FACE DEVELOPMENT	48	-0.10422920474329	0.445402598150851
CELLULAR MODIFIED AMINO ACID CATABOLIC PROCESS	15	0.223009770398506	0.445470523321676
REGULATION OF INTRACELLULAR SIGNAL TRANSDUCTION	1518	-0.0211478287303575	0.446191454147355
REGULATION OF GRANULOCYTE MACROPHAGE COLONY STIMULATING FACTOR PRODUCTION	14	0.227169111094303	0.447745569331869
LIMBIC SYSTEM DEVELOPMENT	91	-0.0777050314784821	0.449124595954726
NEGATIVE REGULATION OF CYSTEINE TYPE ENDOPEPTIDASE ACTIVITY	86	-0.0798776079905909	0.449186532617127
EMBRYONIC CRANIAL SKELETON MORPHOGENESIS	45	-0.106634833342716	0.449186532617127
REGULATION OF CHOLESTEROL HOMEOSTASIS	11	-0.197871696493746	0.449756776871438
POSITIVE REGULATION OF ENDOTHELIAL CELL APOPTOTIC PROCESS	15	-0.172254954700592	0.450942570949723
RNA STABILIZATION	30	-0.129480367649007	0.45094864384434
CELL ACTIVATION	514	-0.0344848565542508	0.45094864384434
NEGATIVE REGULATION OF POTASSIUM ION TRANSPORT	29	0.158532448829202	0.45094864384434
RELAXATION OF MUSCLE	18	-0.158702744149236	0.45094864384434
MEMBRANE PROTEIN PROTEOLYSIS	33	-0.122983814872093	0.45094864384434
POSITIVE REGULATION OF CYCLIN DEPENDENT PROTEIN KINASE ACTIVITY	32	-0.126043526252716	0.45094864384434
REGULATION OF MYOBLAST FUSION	18	-0.158155683029487	0.451451260709273
REGULATION OF CHEMOTAXIS	175	-0.0570707141789053	0.451451260709273
RESPONSE TO SALT	14	0.231957748142878	0.451451260709273
POSITIVE REGULATION OF NOTCH SIGNALING PATHWAY	32	-0.122976145412041	0.451923941453221
REGULATION OF ENDOPLASMIC RETICULUM UNFOLDED PROTEIN RESPONSE	28	-0.134192311269115	0.452262075602628
KERATAN SULFATE METABOLIC PROCESS	28	-0.130700752112507	0.453256618776039
ORGANELLE TRANSPORT ALONG MICROTUBULE	58	-0.0951669894738117	0.45523461939042
COBALAMIN METABOLIC PROCESS	18	-0.157900331753288	0.45523461939042
REGULATION OF DNA TEMPLATED TRANSCRIPTION INITIATION	30	0.159170725390247	0.45523461939042
GENETIC IMPRINTING	17	-0.161919724748102	0.45523461939042
NEGATIVE REGULATION OF CELL PROJECTION ORGANIZATION	134	-0.0644266128831574	0.45523461939042
NEGATIVE REGULATION OF GLUCOSE TRANSPORT	16	0.218236663465691	0.45523461939042
NEGATIVE REGULATION OF HISTONE METHYLATION	16	-0.164976658028616	0.456669477114503
LENS FIBER CELL DIFFERENTIATION	25	-0.136016291045524	0.457842454426236
GLIOGENESIS	169	-0.0575499394153201	0.457848385637485
PROTEIN SUMOYLATION	111	-0.0702417458754499	0.457848385637485
MULTI ORGANISM LOCALIZATION	67	0.103025931234925	0.457848385637485
CARTILAGE MORPHOGENESIS	10	-0.197723055909656	0.458788895046009
POSITIVE REGULATION OF CELLULAR RESPONSE TO INSULIN STIMULUS	21	-0.147410519259512	0.458788895046009
REGULATION OF CELL CYCLE	883	-0.0265141190292263	0.458788895046009
REGULATION OF LIPID TRANSPORT	77	-0.0827637288752265	0.458844249694161
EPITHELIAL CELL MATURATION	15	-0.172649864358428	0.458844249694161
NEGATIVE REGULATION OF GLUCOSE IMPORT	13	0.23987739251283	0.459180659773773
RESPONSE TO FOOD	16	-0.164485143122153	0.460362252098743
DEPHOSPHORYLATION	264	0.0500799228709727	0.461655620056877
RESPONSE TO STARVATION	143	-0.0619751310338858	0.461655620056877
ERAD PATHWAY	72	-0.0851763933187634	0.461668024324358
LACTATE TRANSMEMBRANE TRANSPORT	11	-0.192624630686169	0.462279850724686
KINETOCHORE ORGANIZATION	12	-0.184113213327471	0.463240221630102
REGULATION OF T CELL TOLERANCE INDUCTION	12	0.238518005197092	0.464190235817856
REGULATION OF CELLULAR PROTEIN CATABOLIC PROCESS	266	-0.0461656549095612	0.464190235817856
NON CANONICAL WNT SIGNALING PATHWAY	134	-0.0636193120090951	0.464570386720786
SKELETAL MUSCLE TISSUE REGENERATION	24	-0.137832359613646	0.465103823010547
POLYSACCHARIDE BIOSYNTHETIC PROCESS	38	-0.11326442102218	0.465103823010547
MICROTUBULE NUCLEATION	18	-0.15667886640933	0.465103823010547
RESPONSE TO INORGANIC SUBSTANCE	444	-0.0361550215063216	0.465103823010547
ANION TRANSPORT	435	-0.0364662159559043	0.465103823010547
CELLULAR RESPONSE TO CORTICOSTEROID STIMULUS	54	-0.0960318969244562	0.465103823010547
POSITIVE REGULATION OF BIOMINERAL TISSUE DEVELOPMENT	35	-0.116997213857215	0.465103823010547
NEGATIVE REGULATION OF LIPASE ACTIVITY	13	-0.176753785189524	0.465103823010547
STEROID HORMONE MEDIATED SIGNALING PATHWAY	115	-0.0681361934220346	0.465103823010547
PLASMA MEMBRANE FUSION	18	0.198889143449275	0.465103823010547
RESPONSE TO TOXIC SUBSTANCE	223	-0.0499331513290872	0.465103823010547
FOREBRAIN NEURON FATE COMMITMENT	12	-0.183111870251021	0.465103823010547
PHOSPHATIDYLINOSITOL 3 KINASE SIGNALING	22	-0.144899486125018	0.465103823010547
RENAL SYSTEM PROCESS	90	-0.0761496710179084	0.465103823010547
POSITIVE REGULATION OF BINDING	121	-0.0665165966316798	0.465215494201969
REGULATION OF MEMBRANE DEPOLARIZATION	39	0.134419486684871	0.465215494201969
FEMALE GENITALIA DEVELOPMENT	15	-0.172391519483201	0.465215494201969
AXONAL FASCICULATION	19	-0.151229896098293	0.465215494201969
POSITIVE REGULATION OF MITOCHONDRIAL FISSION	14	0.222431042426164	0.46571086885622
EXCITATORY POSTSYNAPTIC POTENTIAL	23	-0.138645967451805	0.46571086885622
RESPONSE TO INTERLEUKIN 6	24	0.172167861747814	0.46571086885622
REGULATION OF DELAYED RECTIFIER POTASSIUM CHANNEL ACTIVITY	16	0.205857718779132	0.46571086885622
RRNA 3 END PROCESSING	12	0.237756728085845	0.46571086885622
REGULATION OF B CELL PROLIFERATION	54	-0.0957766698644545	0.466061609310842
LIPID HOMEOSTASIS	89	-0.0762962024362412	0.467269128448439
REGULATION OF BLOOD PRESSURE	144	-0.0608040705907507	0.467452807666469
CRANIAL NERVE MORPHOGENESIS	22	-0.142244349842033	0.467452807666469
NEGATIVE REGULATION OF ASTROCYTE DIFFERENTIATION	13	-0.174609435296105	0.467452807666469
NEGATIVE REGULATION OF EXTRINSIC APOPTOTIC SIGNALING PATHWAY	95	-0.0740730433728002	0.467452807666469
POSITIVE REGULATION OF TOLL LIKE RECEPTOR SIGNALING PATHWAY	18	0.196302226005266	0.467452807666469
CILIUM MORPHOGENESIS	187	0.0588564780502545	0.467452807666469
GOLGI TO VACUOLE TRANSPORT	27	-0.130992331710102	0.467452807666469
REGULATION OF GLUCOSE IMPORT	57	-0.093474426723281	0.467678708477882
STRIATED MUSCLE CELL DIFFERENTIATION	160	-0.0579455075435763	0.467678708477882
POSITIVE REGULATION OF MITOTIC NUCLEAR DIVISION	49	-0.0996407274166058	0.467764215265018
SMOOTH MUSCLE CELL DIFFERENTIATION	29	-0.125328376427596	0.468678144787835
CYTOKINE SECRETION	35	0.140454903345908	0.468678144787835
CELLULAR RESPONSE TO INTERFERON GAMMA	104	0.0791863397579764	0.470893619099048
REGULATION OF ANOIKIS	24	-0.139017958925439	0.470893619099048
REGULATION OF CELL MATRIX ADHESION	84	-0.0780586024549588	0.470893619099048
DNA REPLICATION	200	-0.0519207065101249	0.471067120918508
NEGATIVE REGULATION OF COAGULATION	44	-0.104387474252176	0.471621450191071
CELLULAR RESPONSE TO VIRUS	22	0.179471225566312	0.4720714354648
EPITHELIAL CELL DEVELOPMENT	175	-0.0551875624585355	0.4720714354648
MITOCHONDRIAL ELECTRON TRANSPORT UBIQUINOL TO CYTOCHROME C	12	-0.185890395857118	0.4720714354648
CELL SEPARATION AFTER CYTOKINESIS	16	-0.159470160692559	0.4720714354648
REGULATION OF INSULIN LIKE GROWTH FACTOR RECEPTOR SIGNALING PATHWAY	20	-0.145897233164689	0.4720714354648
REGULATION OF MYELOID CELL DIFFERENTIATION	170	-0.0559114930066817	0.473081185963731
ENSHEATHMENT OF NEURONS	85	-0.0771900190009839	0.473081185963731
REGULATION OF SYNAPTIC TRANSMISSION GLUTAMATERGIC	42	-0.105987439295085	0.473596199191176
PREASSEMBLY OF GPI ANCHOR IN ER MEMBRANE	15	-0.166775497370168	0.473596199191176
NUCLEOTIDE EXCISION REPAIR PREINCISION COMPLEX ASSEMBLY	27	-0.129112410374601	0.4741388842969
NEUROMUSCULAR PROCESS CONTROLLING BALANCE	48	-0.0998690702446998	0.475025700634603
CALCIUM INDEPENDENT CELL CELL ADHESION VIA PLASMA MEMBRANE CELL ADHESION MOLECULES	14	-0.169640259919665	0.475571724826247
ORGANOPHOSPHATE ESTER TRANSPORT	79	-0.0794261516460368	0.47605213085727
LUNG MORPHOGENESIS	44	0.123058254528829	0.476247092859176
INACTIVATION OF MAPK ACTIVITY	26	0.164884121867664	0.476247092859176
ANTIGEN PROCESSING AND PRESENTATION	202	0.0557620091524582	0.476379226698072
NEGATIVE REGULATION OF STRIATED MUSCLE CELL APOPTOTIC PROCESS	17	-0.154713212966841	0.477461287516649
RESPONSE TO ELECTRICAL STIMULUS	36	-0.112598674323535	0.477962053611277
POSITIVE REGULATION OF ACTIN FILAMENT BUNDLE ASSEMBLY	43	-0.104241680222567	0.478167455624619
CELL CELL SIGNALING	649	-0.0294633044980284	0.480648701814141
NUCLEOBASE CONTAINING SMALL MOLECULE METABOLIC PROCESS	484	-0.0338209212338816	0.480648701814141
BONE REMODELING	34	-0.115446361187631	0.480648701814141
PURINERGIC NUCLEOTIDE RECEPTOR SIGNALING PATHWAY	20	0.179875016598276	0.480648701814141
WALKING BEHAVIOR	28	-0.126362628975736	0.480648701814141
NEURAL CREST CELL DIFFERENTIATION	71	-0.0828559973930463	0.480648701814141
EPITHELIAL CILIUM MOVEMENT	15	0.207001632039278	0.483753182820305
POST ANAL TAIL MORPHOGENESIS	16	-0.162184845114181	0.483777625487311
POSITIVE REGULATION OF NF KAPPAB IMPORT INTO NUCLEUS	25	0.163254753876599	0.483777625487311
CARBOHYDRATE TRANSPORT	82	-0.0771491465160444	0.484907774118832
COLUMNAR CUBOIDAL EPITHELIAL CELL DEVELOPMENT	44	-0.103265494849719	0.484907774118832
NEURONAL ACTION POTENTIAL	21	-0.141044971208705	0.484907774118832
NUCLEOTIDE EXCISION REPAIR DNA GAP FILLING	23	-0.136670643068752	0.484999560396087
POSITIVE REGULATION OF KERATINOCYTE DIFFERENTIATION	12	-0.178182419946362	0.485135978552876
REGULATION OF IRE1 MEDIATED UNFOLDED PROTEIN RESPONSE	13	-0.184790532393713	0.485135978552876
SPINAL CORD MOTOR NEURON CELL FATE SPECIFICATION	12	0.233492128449954	0.485135978552876
REGULATION OF INSULIN SECRETION INVOLVED IN CELLULAR RESPONSE TO GLUCOSE STIMULUS	47	-0.0994173711466696	0.485135978552876
REGULATION OF EMBRYONIC DEVELOPMENT	110	-0.0674026976513928	0.485135978552876
LENS MORPHOGENESIS IN CAMERA TYPE EYE	19	0.188037523184404	0.485135978552876
MULTICELLULAR ORGANISMAL HOMEOSTASIS	240	-0.0466642491055142	0.485140394886376
TRANSMEMBRANE TRANSPORT	940	-0.0246473545316701	0.485140394886376
POSITIVE REGULATION OF RELEASE OF CYTOCHROME C FROM MITOCHONDRIA	27	-0.129056125652494	0.485302447212371
PYRIMIDINE NUCLEOSIDE TRIPHOSPHATE BIOSYNTHETIC PROCESS	19	-0.145967373961521	0.487221457328129
MAINTENANCE OF CELL POLARITY	11	-0.184187661458682	0.487392915504706
PEROXISOMAL TRANSPORT	16	0.208867035875449	0.487748148150084
GOLGI ORGANIZATION	83	-0.0764214737042831	0.489916260693062
RESPONSE TO ORGANOPHOSPHORUS	124	-0.0633305880004364	0.489962639504356
POSITIVE REGULATION OF MAPK CASCADE	427	-0.0353955868619923	0.489962639504356
COPPER ION TRANSPORT	18	0.188927526675706	0.490137507403611
REGULATION OF CATECHOLAMINE SECRETION	34	-0.113855656224886	0.490137507403611
REGULATION OF RAS PROTEIN SIGNAL TRANSDUCTION	168	-0.0548559536915257	0.490137507403611
POSITIVE REGULATION OF TRANSCRIPTION INITIATION FROM RNA POLYMERASE II PROMOTER	16	0.200066503690804	0.490548494076102
CELL SUBSTRATE ADHESION	151	-0.0575981366578877	0.490548494076102
NEGATIVE REGULATION OF AXON GUIDANCE	25	0.161280650148579	0.490548494076102
CENTRIOLE ASSEMBLY	19	0.183418714840715	0.490548494076102
NEGATIVE REGULATION OF JNK CASCADE	33	-0.11614114699219	0.490548494076102
NEGATIVE REGULATION OF PROTEIN METABOLIC PROCESS	1005	-0.0237009702130875	0.490548494076102
NEGATIVE REGULATION OF ION TRANSPORT	117	-0.0648261135165509	0.490548494076102
REGULATION OF VIRAL GENOME REPLICATION	70	-0.0827968735794205	0.490548494076102
SKIN DEVELOPMENT	178	-0.0532478076113107	0.490548494076102
POSITIVE REGULATION OF CELLULAR PROTEIN LOCALIZATION	338	-0.0393819447129943	0.490747323089442
REGULATION OF NUCLEAR DIVISION	154	-0.0569634466707946	0.491064530923718
REGULATION OF PROTEIN POLYUBIQUITINATION	13	-0.172663076757237	0.491064530923718
REGULATION OF SYNAPTIC TRANSMISSION DOPAMINERGIC	15	-0.16149688238949	0.492245019825462
DNA TEMPLATED TRANSCRIPTION TERMINATION	99	0.0784637147587807	0.492493069283476
REGULATION OF PODOSOME ASSEMBLY	13	0.226086900913772	0.492493069283476
STEM CELL DIFFERENTIATION	182	-0.0525746371311618	0.492493069283476
NEGATIVE REGULATION OF CYTOKINE SECRETION	39	0.126904735054278	0.492597603193775
CYCLOOXYGENASE PATHWAY	11	-0.17996084244569	0.493430346802363
NUCLEOSIDE BISPHOSPHATE BIOSYNTHETIC PROCESS	15	-0.162463658806009	0.493430346802363
RESPONSE TO HYDROPEROXIDE	15	-0.161116635826932	0.493430346802363
REGULATION OF WNT SIGNALING PATHWAY	298	-0.0415646564301086	0.493815221158152
RESPONSE TO VIRUS	220	0.0518614465920765	0.49395134495168
REGULATION OF T CELL MIGRATION	23	0.167364097600403	0.49395134495168
POSITIVE REGULATION OF FIBROBLAST MIGRATION	10	-0.20167882814973	0.494142491511843
B CELL DIFFERENTIATION	75	-0.0791726740775408	0.494432230234031
REGULATION OF CALCIUM ION TRANSPORT	189	-0.0513861542506805	0.494432230234031
CELL FATE COMMITMENT INVOLVED IN FORMATION OF PRIMARY GERM LAYER	25	0.158286938124193	0.494852355938694
PHOTOTRANSDUCTION VISIBLE LIGHT	14	0.213223685626594	0.494852355938694
GLOMERULUS DEVELOPMENT	49	-0.0961932260820811	0.494852355938694
DETECTION OF BIOTIC STIMULUS	21	0.172398167956852	0.494852355938694
NUCLEOBASE BIOSYNTHETIC PROCESS	18	-0.148662982052984	0.494947671065111
RECEPTOR METABOLIC PROCESS	74	-0.0796161769427893	0.495101276818864
NEGATIVE REGULATION OF LEUKOCYTE APOPTOTIC PROCESS	43	0.120428524008512	0.495721848875622
PORE COMPLEX ASSEMBLY	16	0.202672034555486	0.497489841481965
RESPONSE TO POTASSIUM ION	12	0.2244171462892	0.50030684847133
HISTONE METHYLATION	76	-0.0781997722977023	0.500328157988365
DNA METABOLIC PROCESS	690	-0.0277678983196489	0.500328157988365
KIDNEY EPITHELIUM DEVELOPMENT	118	-0.063576505415886	0.501750456964722
REGULATION OF HEXOKINASE ACTIVITY	10	0.253314944902006	0.501750456964722
PROTEIN TARGETING TO MITOCHONDRION	48	0.112740642999176	0.501750456964722
EXTRINSIC APOPTOTIC SIGNALING PATHWAY	95	-0.0703986362732064	0.501785348624924
NUCLEAR TRANSCRIBED MRNA POLY A TAIL SHORTENING	25	-0.128792244589336	0.501785348624924
TONGUE DEVELOPMENT	18	0.18410297597811	0.502554507626969
RNA SPLICING VIA ENDONUCLEOLYTIC CLEAVAGE AND LIGATION	16	0.197945918126295	0.502554507626969
POSITIVE REGULATION OF MACROPHAGE CHEMOTAXIS	11	-0.179685275538923	0.502554507626969
MULTICELLULAR ORGANISMAL RESPONSE TO STRESS	58	-0.0876752614295285	0.505256359121849
REGULATION OF HAIR CYCLE	21	0.170675875568236	0.505556346878222
ORGANIC ANION TRANSPORT	340	-0.0384144244659935	0.505556346878222
MODULATION BY VIRUS OF HOST MORPHOLOGY OR PHYSIOLOGY	36	0.131953061055997	0.505556346878222
FEEDING BEHAVIOR	71	-0.0799164252339591	0.505556346878222
PHAGOCYTOSIS RECOGNITION	12	0.233156619526503	0.505556346878222
AMINE BIOSYNTHETIC PROCESS	18	-0.14610740696197	0.505702947377733
DEVELOPMENTAL GROWTH INVOLVED IN MORPHOGENESIS	95	-0.0699547029397764	0.506147875153165
POSITIVE REGULATION OF SPROUTING ANGIOGENESIS	14	-0.162868992117065	0.506387671926619
REGULATION OF GENE EXPRESSION BY GENETIC IMPRINTING	13	-0.169601383585064	0.50660051673604
PYRIMIDINE NUCLEOTIDE CATABOLIC PROCESS	12	-0.175287760790051	0.50686356940946
TISSUE REGENERATION	47	-0.096346764797067	0.50686356940946
CELL SUBSTRATE JUNCTION ASSEMBLY	40	-0.104151462023912	0.50686356940946
RESPONSE TO ACIDIC PH	16	0.193489959254178	0.507897913502911
DISRUPTION OF CELLS OF OTHER ORGANISM	21	0.169749443748931	0.508661855907888
RESPONSE TO COLD	41	-0.102452167138675	0.508661855907888
HEPARAN SULFATE PROTEOGLYCAN METABOLIC PROCESS	26	0.153889936062651	0.508661855907888
INTESTINAL EPITHELIAL CELL DEVELOPMENT	11	-0.189303995686056	0.508661855907888
CALCIUM ION REGULATED EXOCYTOSIS	67	0.0933920310000358	0.508661855907888
DIGESTIVE SYSTEM PROCESS	54	-0.0899131979146694	0.508661855907888
KIDNEY MORPHOGENESIS	76	-0.0770524531162172	0.508763228692962
CEREBELLAR PURKINJE CELL LAYER DEVELOPMENT	24	-0.129805916084586	0.508822616170049
REGULATION OF INFLAMMATORY RESPONSE TO ANTIGENIC STIMULUS	17	0.18968337900659	0.509388498193269
FATTY ACID ELONGATION	11	-0.181448754972304	0.509508488356575
POSITIVE REGULATION OF ADAPTIVE IMMUNE RESPONSE	72	0.0899422088380058	0.509722768723613
REGULATION OF RESPONSE TO DNA DAMAGE STIMULUS	136	-0.0587281893386233	0.509810607355822
REGULATION OF MEMBRANE LIPID DISTRIBUTION	35	-0.109499237767466	0.510434681125429
CELLULAR RESPONSE TO HEAT	34	-0.110789342371435	0.511119240933536
MEIOTIC CHROMOSOME SEPARATION	9	0.24974942059605	0.514023602006876
ENTRAINMENT OF CIRCADIAN CLOCK BY PHOTOPERIOD	17	-0.151661136136759	0.514134261459002
MYOFIBRIL ASSEMBLY	44	-0.0982609447351842	0.514134261459002
INFLAMMATORY RESPONSE	386	-0.035720673169561	0.514134261459002
COFACTOR CATABOLIC PROCESS	16	0.194418928718308	0.514535543673533
SYNAPTIC SIGNALING	357	-0.0369970391813072	0.514535543673533
ENDOCYTIC RECYCLING	25	-0.126755764124939	0.514535543673533
NEURAL CREST CELL MIGRATION	48	-0.0941883066610677	0.51502661459196
CILIUM MOVEMENT	29	0.141353725503896	0.516835129562849
EMBRYONIC EYE MORPHOGENESIS	32	-0.113178058364219	0.516835129562849
MULTICELLULAR ORGANISM GROWTH	72	-0.0784042420172202	0.518666399034465
MITOCHONDRIAL RNA METABOLIC PROCESS	27	0.148413836510876	0.518829285442909
RESPONSE TO PROSTAGLANDIN	32	-0.11357995536883	0.519407286801722
DNA REPAIR	445	-0.0331632104108158	0.519744546250027
NEURON NEURON SYNAPTIC TRANSMISSION	46	-0.0954256263418121	0.519744546250027
NEGATIVE REGULATION OF FAT CELL DIFFERENTIATION	41	-0.101519608470067	0.520345646196731
POSITIVE REGULATION OF CELL FATE COMMITMENT	11	0.226435764780683	0.521466091835718
MYELOID CELL DIFFERENTIATION	178	-0.0510172580908521	0.521466091835718
REGULATION OF EXTENT OF CELL GROWTH	96	-0.0681956536949821	0.521466091835718
MITOTIC G2 DNA DAMAGE CHECKPOINT	13	-0.16525511257997	0.52160685840846
POSITIVE REGULATION OF CARTILAGE DEVELOPMENT	26	-0.123282320170009	0.52160685840846
SARCOPLASMIC RETICULUM CALCIUM ION TRANSPORT	11	-0.178387618243033	0.52160685840846
NEGATIVE REGULATION OF OXIDATIVE STRESS INDUCED INTRINSIC APOPTOTIC SIGNALING PATHWAY	20	-0.139944103930563	0.52160685840846
NEGATIVE REGULATION OF HEART GROWTH	11	0.227209830123073	0.52160685840846
HEART VALVE FORMATION	12	-0.170073616482497	0.522165460291451
POSITIVE REGULATION OF DNA TEMPLATED TRANSCRIPTION INITIATION	23	0.163683063961973	0.523803134786184
POSITIVE REGULATION OF ANTIGEN PROCESSING AND PRESENTATION	14	0.203376151505541	0.523803134786184
CELLULAR PROCESS INVOLVED IN REPRODUCTION IN MULTICELLULAR ORGANISM	205	-0.0475021130603468	0.523803134786184
RESPONSE TO PROGESTERONE	42	-0.0992842538148462	0.523803134786184
AXONEME ASSEMBLY	35	0.12703975144264	0.523803134786184
NATURAL KILLER CELL ACTIVATION INVOLVED IN IMMUNE RESPONSE	15	0.194912438964466	0.524335037217625
NEGATIVE REGULATION OF GLIAL CELL DIFFERENTIATION	26	-0.12157531412307	0.525158927858216
HUMORAL IMMUNE RESPONSE MEDIATED BY CIRCULATING IMMUNOGLOBULIN	33	0.130564434086934	0.525158927858216
SKELETAL MUSCLE CONTRACTION	27	0.145271078744109	0.526658947877321
TOLL LIKE RECEPTOR 9 SIGNALING PATHWAY	12	0.222673682995994	0.527699404005624
SINGLE ORGANISM CELL ADHESION	415	-0.0338633727548535	0.527699404005624
MITOTIC G2 M TRANSITION CHECKPOINT	18	-0.142634284689082	0.527699404005624
CYTOCHROME COMPLEX ASSEMBLY	24	0.15531126802957	0.527699404005624
ENERGY COUPLED PROTON TRANSPORT DOWN ELECTROCHEMICAL GRADIENT	21	-0.133966686912656	0.527699404005624
REGULATION OF SYNAPSE ORGANIZATION	97	-0.0670083655843786	0.527699404005624
PROTEIN FOLDING	199	0.0518341063325772	0.527699404005624
REGULATION OF CHEMOKINE BIOSYNTHETIC PROCESS	12	0.225196318070982	0.527699404005624
NUCLEOTIDE EXCISION REPAIR DNA DUPLEX UNWINDING	22	-0.131146357072876	0.527699404005624
NEGATIVE REGULATION OF ESTABLISHMENT OF PROTEIN LOCALIZATION TO PLASMA MEMBRANE	12	0.216804414117611	0.527699404005624
CELLULAR RESPONSE TO RETINOIC ACID	59	-0.0841443935395637	0.529470781597409
MAMMARY GLAND DEVELOPMENT	109	-0.0633504906917916	0.529470781597409
POSITIVE REGULATION OF ERK1 AND ERK2 CASCADE	148	-0.0548355445779467	0.529972513032366
EMBRYONIC PLACENTA MORPHOGENESIS	21	-0.133959695802349	0.530254652213279
REGULATION OF ESTABLISHMENT OF PLANAR POLARITY	107	-0.0638128948958709	0.53031073509784
GERM CELL DEVELOPMENT	169	-0.0514927304726141	0.53031073509784
MESODERM DEVELOPMENT	102	-0.0651771430244457	0.53031073509784
REPLACEMENT OSSIFICATION	25	-0.12344007976729	0.530369310988852
REGULATION OF GLYCOGEN METABOLIC PROCESS	32	-0.111256769318773	0.531376825497118
ASSOCIATIVE LEARNING	60	-0.0831441335053048	0.531655367453016
REGULATION OF CHOLESTEROL BIOSYNTHETIC PROCESS	13	0.211952812373739	0.531655367453016
NEGATIVE REGULATION OF T CELL APOPTOTIC PROCESS	16	0.190873733259639	0.531746503500774
REGULATION OF RESPIRATORY GASEOUS EXCHANGE BY NEUROLOGICAL SYSTEM PROCESS	11	0.228198057493046	0.532330190815515
LEARNING	111	-0.0624845212454976	0.532330190815515
CRANIAL SKELETAL SYSTEM DEVELOPMENT	54	-0.0869925158810411	0.532330190815515
POSITIVE REGULATION OF ERBB SIGNALING PATHWAY	34	-0.107681578896841	0.532330190815515
INTEGRIN MEDIATED SIGNALING PATHWAY	77	-0.0740423120069104	0.532330190815515
REGULATION OF CATECHOLAMINE METABOLIC PROCESS	14	-0.156843601089988	0.532330190815515
PROTEIN TARGETING TO PLASMA MEMBRANE	22	-0.130316439360757	0.532569744705317
NEGATIVE REGULATION OF RECEPTOR MEDIATED ENDOCYTOSIS	13	-0.163205939393221	0.532569744705317
CIRCADIAN RHYTHM	122	-0.0597512416947968	0.533029492845194
POLYAMINE METABOLIC PROCESS	15	-0.152518740537442	0.533029492845194
LACTATION	37	-0.102709775468801	0.533301780598304
NEGATIVE REGULATION OF TRANSMEMBRANE TRANSPORT	79	-0.0728435362677779	0.533672604831889
REGULATION OF HORMONE LEVELS	409	-0.0336358299524326	0.533672604831889
RESPONSE TO MURAMYL DIPEPTIDE	14	-0.156411157633534	0.533672604831889
ORGAN MATURATION	18	-0.142641055753561	0.533672604831889
HORMONE MEDIATED SIGNALING PATHWAY	142	-0.0554379988851786	0.533672604831889
NOSE DEVELOPMENT	13	-0.162578009642734	0.533672604831889
NEGATIVE REGULATION OF ENDOTHELIAL CELL APOPTOTIC PROCESS	27	-0.119570139972549	0.533672604831889
B CELL ACTIVATION INVOLVED IN IMMUNE RESPONSE	34	-0.106713307053121	0.535750509808117
POSITIVE REGULATION OF DNA BINDING	41	-0.0984736951672008	0.53773487372185
NEURON RECOGNITION	32	-0.109065597998827	0.53822603395197
MEIOSIS I	68	0.0883821434279741	0.53822603395197
CARDIAC CHAMBER FORMATION	11	-0.171780712275875	0.538542495163435
POSITIVE REGULATION OF SKELETAL MUSCLE TISSUE DEVELOPMENT	25	-0.121490971050818	0.539095433831273
CELLULAR PROTEIN COMPLEX ASSEMBLY	326	0.0394511940913946	0.539095433831273
FEMALE MEIOTIC DIVISION	20	-0.134468305371958	0.539095433831273
MUSCLE CELL DEVELOPMENT	115	-0.0607695016586638	0.539095433831273
MAINTENANCE OF LOCATION IN CELL	89	-0.0684839534410392	0.541207195113311
RECEPTOR MEDIATED ENDOCYTOSIS	182	-0.0488830293045962	0.541207195113311
REGULATION OF HEART CONTRACTION	193	-0.0474565260259973	0.542329529417583
DSRNA FRAGMENTATION	22	-0.129350607604666	0.543083085486237
COENZYME CATABOLIC PROCESS	10	0.230196579677205	0.543083085486237
REGULATION OF RESPONSE TO REACTIVE OXYGEN SPECIES	35	-0.104775144564366	0.543083085486237
REGULATION OF SKELETAL MUSCLE ADAPTATION	13	-0.160502835780663	0.543980731047026
MULTI ORGANISM REPRODUCTIVE PROCESS	731	-0.0252860260831827	0.543980731047026
STRIATED MUSCLE CELL PROLIFERATION	15	0.194574889507504	0.544479655608642
NEGATIVE REGULATION OF COFACTOR METABOLIC PROCESS	9	-0.190717242757394	0.544479655608642
NEGATIVE REGULATION OF NEURON APOPTOTIC PROCESS	130	-0.0569667163331068	0.544851408093482
GOLGI VESICLE TRANSPORT	308	-0.0379123414983322	0.544851408093482
CELLULAR RESPONSE TO INTERLEUKIN 6	20	0.166826049183251	0.545186291586813
CELLULAR RESPONSE TO ATP	10	0.239664383350225	0.545483020176938
POSITIVE CHEMOTAXIS	32	0.13062965147896	0.545760022530106
POSITIVE REGULATION OF TRANSCRIPTION FROM RNA POLYMERASE I PROMOTER	14	-0.155438519305635	0.545811181897522
CELLULAR RESPONSE TO VITAMIN D	13	-0.160004539483109	0.54599482768448
REGULATION OF SPINDLE ASSEMBLY	14	-0.155316723581928	0.546633230015239
POSITIVE REGULATION OF EPITHELIAL CELL APOPTOTIC PROCESS	24	-0.122756508012938	0.54713521502495
CYTOKINE PRODUCTION INVOLVED IN IMMUNE RESPONSE	17	-0.142634724206286	0.550854043534069
EPITHELIAL TUBE BRANCHING INVOLVED IN LUNG MORPHOGENESIS	24	0.149569721722914	0.550862145190646
VASCULAR ENDOTHELIAL GROWTH FACTOR SIGNALING PATHWAY	14	-0.153754110950091	0.550891145171909
SPERM EGG RECOGNITION	36	0.120493620821161	0.551439019986637
MAINTENANCE OF PROTEIN LOCALIZATION IN ORGANELLE	27	-0.116527397342863	0.551784135228872
REGULATION OF ATTACHMENT OF SPINDLE MICROTUBULES TO KINETOCHORE	11	0.229631508516951	0.551784135228872
ENDOTHELIAL CELL PROLIFERATION	23	-0.124896888598769	0.551784135228872
GLUTATHIONE METABOLIC PROCESS	48	0.103828618362359	0.551784135228872
PHOSPHOLIPID TRANSPORT	51	-0.087146381682803	0.551784135228872
CELLULAR COPPER ION HOMEOSTASIS	11	0.218625005119806	0.551784135228872
POSITIVE REGULATION OF MONOOXYGENASE ACTIVITY	26	-0.118556023429737	0.551784135228872
PYRIMIDINE CONTAINING COMPOUND BIOSYNTHETIC PROCESS	41	-0.095827900915883	0.551784135228872
PIGMENTATION	78	-0.0714545597291272	0.553209847031112
NEGATIVE T CELL SELECTION	12	0.209559057503515	0.553209847031112
REGULATION OF PROTEIN AUTOPHOSPHORYLATION	34	-0.104668508312963	0.553310315260815
POSITIVE REGULATION OF INTERLEUKIN 17 PRODUCTION	12	0.208049361747797	0.554788193098167
POSITIVE REGULATION OF IMMUNE EFFECTOR PROCESS	143	0.0586436762620895	0.555137203236993
RESPONSE TO PURINE CONTAINING COMPOUND	143	-0.0536817857172118	0.555137203236993
URONIC ACID METABOLIC PROCESS	17	0.173792025727008	0.557372007173836
PYRIMIDINE CONTAINING COMPOUND METABOLIC PROCESS	71	-0.0741716313347037	0.557661031205443
REGULATION OF LEUKOCYTE MEDIATED IMMUNITY	147	0.057630714001047	0.557661031205443
RESPONSE TO AUDITORY STIMULUS	18	-0.138473735736754	0.558450286071149
MATURATION OF SSU RRNA	41	0.111070474204622	0.558946666518349
NEGATIVE REGULATION OF PROTEIN TYROSINE KINASE ACTIVITY	20	0.168754464125865	0.558946666518349
ACTIVATION OF CYSTEINE TYPE ENDOPEPTIDASE ACTIVITY	91	-0.0660294096937376	0.558946666518349
REGULATION OF CLATHRIN MEDIATED ENDOCYTOSIS	15	-0.151065427631234	0.558946666518349
CHONDROITIN SULFATE BIOSYNTHETIC PROCESS	23	-0.123527561241697	0.558946666518349
VESICLE COATING	71	-0.0740755481119844	0.558946666518349
RESPONSE TO TEMPERATURE STIMULUS	137	-0.0545352215370642	0.558946666518349
REGULATION OF GROWTH HORMONE SECRETION	7	-0.204424251306439	0.559795462178626
DOPAMINE TRANSPORT	8	-0.187892854056053	0.559795462178626
LENS DEVELOPMENT IN CAMERA TYPE EYE	66	0.0869471738843771	0.559795462178626
AMP METABOLIC PROCESS	14	-0.150388304788401	0.559795462178626
RESPIRATORY BURST	14	0.190259800173431	0.56005263605217
FATTY ACID DERIVATIVE METABOLIC PROCESS	75	-0.0718533955624315	0.56005263605217
REGULATION OF PROTEASOMAL UBIQUITIN DEPENDENT PROTEIN CATABOLIC PROCESS	144	-0.0531209522329445	0.560438067872244
DIVALENT INORGANIC CATION TRANSPORT	235	-0.042028093945013	0.561354592361437
CELLULAR RESPONSE TO CAMP	48	-0.0880647448297914	0.561525334845805
RIBONUCLEOSIDE CATABOLIC PROCESS	22	0.152482938670561	0.561525334845805
POSITIVE REGULATION OF INTRACELLULAR STEROID HORMONE RECEPTOR SIGNALING PATHWAY	12	-0.167730192621759	0.56183344559567
EPHRIN RECEPTOR SIGNALING PATHWAY	83	-0.0684652198983348	0.56183344559567
LEUKOCYTE APOPTOTIC PROCESS	22	-0.126246093672829	0.56183344559567
ACTIVATION OF INNATE IMMUNE RESPONSE	193	0.0496607428794346	0.56183344559567
REGULATION OF SPINDLE CHECKPOINT	14	0.198438297668962	0.562069072041144
REGULATION OF PROTEIN LOCALIZATION TO CELL SURFACE	26	0.140403236570652	0.562367490565866
ESTABLISHMENT OF PROTEIN LOCALIZATION TO GOLGI	19	-0.134011413575135	0.562367490565866
ENDOSOME ORGANIZATION	58	-0.0806117732451084	0.562534602382936
REGULATION OF PHOSPHOLIPASE ACTIVITY	57	-0.0812293534641335	0.562534602382936
GLUCOSE IMPORT	12	-0.159719351405813	0.562534602382936
CEREBELLAR PURKINJE CELL LAYER MORPHOGENESIS	14	-0.151335045491494	0.562534602382936
ORGANELLE MEMBRANE FUSION	86	0.0751452203824486	0.562569098521619
MEMBRANE DEPOLARIZATION DURING CARDIAC MUSCLE CELL ACTION POTENTIAL	13	-0.155115204346051	0.562569098521619
T CELL APOPTOTIC PROCESS	15	-0.15072331369985	0.562569098521619
NEGATIVE REGULATION OF DENDRITIC SPINE DEVELOPMENT	11	-0.168385354754299	0.562831011323965
SPINAL CORD MOTOR NEURON DIFFERENTIATION	32	0.12548170974397	0.562831011323965
POSITIVE REGULATION OF NITRIC OXIDE SYNTHASE BIOSYNTHETIC PROCESS	14	0.190919271806441	0.562831011323965
ENDOTHELIUM DEVELOPMENT	83	-0.0681698808204616	0.562831011323965
POSITIVE REGULATION OF CARDIAC MUSCLE TISSUE DEVELOPMENT	29	-0.110544211317325	0.562831011323965
REGULATION OF THE FORCE OF HEART CONTRACTION	26	-0.115494092993773	0.563633729353139
PINOCYTOSIS	13	-0.156101788041074	0.570848118892996
L ASCORBIC ACID METABOLIC PROCESS	11	0.21743130813708	0.570848118892996
REGULATION OF PROTEIN MATURATION	70	-0.0732466762263977	0.570848118892996
REGULATION OF CARDIAC MUSCLE CELL CONTRACTION	26	-0.1151800600284	0.57192947696396
WNT SIGNALING PATHWAY CALCIUM MODULATING PATHWAY	37	-0.098089088930886	0.572945907045766
INTRA GOLGI VESICLE MEDIATED TRANSPORT	45	0.104193634698139	0.572945907045766
REGULATION OF CELL CYCLE G1 S PHASE TRANSITION	141	-0.0527099401280946	0.572945907045766
RESPONSE TO HEAT	82	-0.0679156757437041	0.573588473104609
RETINA LAYER FORMATION	19	-0.132251475479952	0.573588473104609
POSITIVE REGULATION OF CYTOKINE PRODUCTION INVOLVED IN IMMUNE RESPONSE	29	0.130590836549095	0.573790611923182
POSITIVE REGULATION OF TRANSFORMING GROWTH FACTOR BETA PRODUCTION	16	-0.140810596461249	0.573790611923182
DICARBOXYLIC ACID TRANSPORT	64	-0.076025740419593	0.573811026689014
MONOCARBOXYLIC ACID CATABOLIC PROCESS	84	0.074644025442364	0.575838818004952
PATHWAY RESTRICTED SMAD PROTEIN PHOSPHORYLATION	11	-0.173255893600224	0.576441402420897
NEGATIVE REGULATION OF INTERLEUKIN 17 PRODUCTION	11	0.215905767791343	0.576506514226462
REGULATION OF MEMBRANE POTENTIAL	292	-0.0370797157402209	0.57707868090623
POSITIVE REGULATION OF LIPID METABOLIC PROCESS	115	-0.0576478759751334	0.57707868090623
POSITIVE REGULATION OF REACTIVE OXYGEN SPECIES BIOSYNTHETIC PROCESS	43	-0.0911138746113985	0.581182424608731
POSITIVE REGULATION OF COAGULATION	25	-0.115730109670783	0.581182424608731
INNATE IMMUNE RESPONSE ACTIVATING CELL SURFACE RECEPTOR SIGNALING PATHWAY	99	0.0682003736916033	0.581182424608731
REGULATION OF TRANSLATIONAL INITIATION IN RESPONSE TO STRESS	13	0.194638476404187	0.581182424608731
ACTIVATION OF MAPKK ACTIVITY	50	0.0972698158166851	0.581871786869511
POSITIVE REGULATION OF ACTIN NUCLEATION	14	0.188799643445377	0.582414448346015
REGULATION OF PROTEIN LOCALIZATION TO NUCLEUS	208	-0.0433122880874713	0.582623566391907
POSITIVE REGULATION OF SMALL GTPASE MEDIATED SIGNAL TRANSDUCTION	36	-0.0978532533569695	0.583219365490612
ODONTOGENESIS	96	-0.062243114566201	0.583219365490612
REGULATION OF EPITHELIAL CELL DIFFERENTIATION	116	-0.05690425229061	0.584554369753783
PYRIMIDINE NUCLEOSIDE TRIPHOSPHATE METABOLIC PROCESS	21	-0.123166386394648	0.584554369753783
ENTERIC NERVOUS SYSTEM DEVELOPMENT	11	-0.161040157661067	0.584554369753783
UNSATURATED FATTY ACID METABOLIC PROCESS	87	-0.064859011876539	0.586502131475465
NEGATIVE REGULATION OF MUSCLE HYPERTROPHY	12	-0.158221269003106	0.586637196870498
REGULATION OF DOPAMINE SECRETION	17	-0.136061078524368	0.586737584577451
NEGATIVE REGULATION OF CATECHOLAMINE SECRETION	12	-0.156567796226432	0.586737584577451
CELLULAR RESPONSE TO OXYGEN RADICAL	14	0.185553135341279	0.586737584577451
LEUKOCYTE ADHESION TO VASCULAR ENDOTHELIAL CELL	12	0.200321256233029	0.587021604010526
REGULATION OF MITOCHONDRIAL DEPOLARIZATION	17	0.169567368560316	0.587280497065778
CLEAVAGE INVOLVED IN RRNA PROCESSING	18	0.162124199196234	0.587280497065778
REGULATION OF T CELL DIFFERENTIATION	102	0.0664201951197481	0.587854704492254
PROTEIN LOCALIZATION TO LYSOSOME	19	-0.13086356264542	0.588955590382313
CILIUM ORGANIZATION	168	0.0512710240933449	0.588955590382313
ORGANOPHOSPHATE METABOLIC PROCESS	809	-0.0225892033072867	0.589075399369636
NEGATIVE REGULATION OF CHEMOKINE PRODUCTION	15	0.180160680806424	0.589075399369636
DETECTION OF OTHER ORGANISM	16	0.170658658578845	0.589995556371704
REGULATION OF ESTABLISHMENT OF PLANAR POLARITY INVOLVED IN NEURAL TUBE CLOSURE	14	0.187452991463495	0.591010243322494
HEART TRABECULA MORPHOGENESIS	25	-0.11373100226922	0.59126613276408
CEREBELLAR PURKINJE CELL LAYER FORMATION	11	-0.162172017550393	0.59126613276408
PURINE CONTAINING COMPOUND SALVAGE	16	0.171851929969746	0.59126613276408
POSITIVE REGULATION OF PEPTIDYL THREONINE PHOSPHORYLATION	24	-0.116471765562296	0.59126613276408
RHYTHMIC BEHAVIOR	15	-0.142803722611497	0.59126613276408
CDP DIACYLGLYCEROL METABOLIC PROCESS	14	-0.146551419956626	0.59126613276408
CEREBRAL CORTEX CELL MIGRATION	42	-0.0904834966566589	0.59126613276408
GENITALIA DEVELOPMENT	40	-0.0922668412785704	0.59126613276408
RESPONSE TO NITRIC OXIDE	21	-0.123733350372013	0.59126613276408
CELLULAR COMPONENT MORPHOGENESIS	830	-0.022188267544732	0.592334793041159
CELLULAR LIPID METABOLIC PROCESS	799	-0.0225666765331533	0.592843148417975
REGULATION OF MONOCYTE DIFFERENTIATION	14	-0.145741949744266	0.593151169840768
NEGATIVE REGULATION OF PROTEOLYSIS	284	-0.0365539811024093	0.593959660660219
MEMBRANE DEPOLARIZATION DURING ACTION POTENTIAL	32	-0.100937929110183	0.593959660660219
NEGATIVE REGULATION OF DNA RECOMBINATION	16	0.172582763021634	0.593959660660219
MUSCLE CELL PROLIFERATION	19	0.157657597254939	0.593959660660219
CELLULAR RESPONSE TO GROWTH HORMONE STIMULUS	19	0.157674541340538	0.593959660660219
REGULATION OF SPINDLE ORGANIZATION	19	-0.128123346322647	0.593959660660219
QUATERNARY AMMONIUM GROUP TRANSPORT	17	-0.133746636450527	0.593959660660219
REGULATION OF LIPID KINASE ACTIVITY	46	-0.0860229426977332	0.593959660660219
REGULATION OF VASCULAR ENDOTHELIAL GROWTH FACTOR RECEPTOR SIGNALING PATHWAY	27	-0.109608758439632	0.593959660660219
REGULATION OF T CELL CYTOKINE PRODUCTION	22	0.146427381368483	0.593959660660219
INSULIN RECEPTOR SIGNALING PATHWAY	77	-0.0677882053314082	0.593959660660219
POSITIVE REGULATION OF LIPID CATABOLIC PROCESS	22	0.145502696848184	0.593959660660219
POSITIVE REGULATION OF BLOOD CIRCULATION	83	-0.0654890342915572	0.593959660660219
POSITIVE REGULATION OF RECEPTOR INTERNALIZATION	23	-0.11693708184978	0.596320229730275
DEVELOPMENTAL GROWTH	305	-0.0352543223422545	0.596721703155763
PYRIMIDINE NUCLEOTIDE BIOSYNTHETIC PROCESS	30	-0.103154205534118	0.597468811134567
NEGATIVE REGULATION OF INTRINSIC APOPTOTIC SIGNALING PATHWAY	85	-0.0645837731806776	0.597468811134567
TRNA MODIFICATION	55	0.0897072154261759	0.59766381227425
RESPONSE TO PROSTAGLANDIN E	24	-0.115912455423098	0.59798119952633
FATTY ACID METABOLIC PROCESS	254	-0.0383476585226542	0.59798119952633
ERYTHROCYTE DEVELOPMENT	24	0.139086876528461	0.59798119952633
TETRAPYRROLE METABOLIC PROCESS	52	-0.0806327939341449	0.598973504095734
MRNA SPLICE SITE SELECTION	25	0.136467738057892	0.59913785976344
FATTY ACID BETA OXIDATION	48	0.0959935410719699	0.59913785976344
REGULATION OF HYDROGEN PEROXIDE INDUCED CELL DEATH	19	-0.127190321335199	0.59913785976344
NEGATIVE REGULATION OF NUCLEOSIDE METABOLIC PROCESS	17	-0.133296764794015	0.59913785976344
NEGATIVE REGULATION OF DEFENSE RESPONSE TO VIRUS	18	-0.13055180944279	0.59913785976344
MITOCHONDRIAL FISSION	14	0.181213539236991	0.59913785976344
ORGANIC HYDROXY COMPOUND BIOSYNTHETIC PROCESS	162	0.0511148148947608	0.59913785976344
REGULATION OF TRANSLATIONAL FIDELITY	15	-0.140397903216276	0.59913785976344
LOCALIZATION WITHIN MEMBRANE	114	-0.0558089486568039	0.59913785976344
BONE RESORPTION	20	-0.123498027093863	0.59913785976344
POSITIVE REGULATION OF PHOSPHOLIPID METABOLIC PROCESS	38	-0.0930203626597809	0.599580824355301
PROTEIN TETRAMERIZATION	127	-0.0530285643600191	0.599580824355301
POSITIVE REGULATION OF MOLECULAR FUNCTION	1629	-0.0161008059393199	0.599602391145577
PROTEIN ALKYLATION	107	-0.057375749114038	0.600937860656459
FORMATION OF PRIMARY GERM LAYER	102	-0.0585964197333191	0.601134068903054
REGULATION OF CYTOKINE PRODUCTION INVOLVED IN IMMUNE RESPONSE	55	0.0889882327861208	0.601396481041346
POSITIVE REGULATION OF EPIDERMAL GROWTH FACTOR ACTIVATED RECEPTOR ACTIVITY	11	-0.156896978389222	0.601396481041346
EPITHELIAL TO MESENCHYMAL TRANSITION	56	-0.0775158773490254	0.601943429536228
RESPONSE TO ETHANOL	125	-0.0531139133794187	0.601945132986833
REGULATION OF RNA STABILITY	135	-0.0512886943256233	0.601945132986833
CELLULAR AMIDE METABOLIC PROCESS	661	-0.0241529540109442	0.601945132986833
POSITIVE REGULATION OF T HELPER 1 TYPE IMMUNE RESPONSE	15	0.172746602463314	0.601945132986833
TRANSMEMBRANE RECEPTOR PROTEIN SERINE THREONINE KINASE SIGNALING PATHWAY	181	-0.0446303217754715	0.601945132986833
POSITIVE REGULATION OF ENDOTHELIAL CELL DIFFERENTIATION	15	-0.138528166144227	0.602215117304222
G PROTEIN COUPLED PURINERGIC NUCLEOTIDE RECEPTOR SIGNALING PATHWAY	13	0.183347075267674	0.602232667044802
VIRAL LIFE CYCLE	286	-0.0358495971546887	0.602232667044802
PROTEIN DEPHOSPHORYLATION	177	0.048462084441931	0.602273635041163
REGULATION OF HEPATOCYTE PROLIFERATION	12	-0.152524844548184	0.602814445331271
NEURON FATE SPECIFICATION	25	0.133851602235469	0.602814445331271
REGULATION OF PHOSPHATIDYLINOSITOL 3 KINASE ACTIVITY	38	-0.0921868445360476	0.603267488100893
REGULATION OF GRANULOCYTE DIFFERENTIATION	16	0.170462600717506	0.603267488100893
NEGATIVE REGULATION OF VIRAL RELEASE FROM HOST CELL	15	0.174783301001498	0.603267488100893
NECROTIC CELL DEATH	27	0.127963536590513	0.605311086090627
REGULATION OF TRANSCRIPTION FROM RNA POLYMERASE II PROMOTER IN RESPONSE TO HYPOXIA	31	-0.100762968649366	0.605311086090627
HINDBRAIN MORPHOGENESIS	38	-0.0916636032735658	0.605311086090627
GROOMING BEHAVIOR	11	-0.158921308547543	0.606352148573936
REGULATION OF VITAMIN METABOLIC PROCESS	12	0.198137743119948	0.606438659018295
IMP METABOLIC PROCESS	14	-0.141533634064792	0.607110856821151
INOSITOL PHOSPHATE CATABOLIC PROCESS	10	-0.164277373552401	0.6072026599666
HYALURONAN CATABOLIC PROCESS	14	0.178076719402739	0.6072026599666
REGULATION OF THYMOCYTE APOPTOTIC PROCESS	12	-0.154478531517751	0.6072026599666
VISUAL BEHAVIOR	41	-0.0883918769513545	0.6072026599666
POSITIVE REGULATION OF CATALYTIC ACTIVITY	1378	-0.0170569233584786	0.608415318540862
DE NOVO POSTTRANSLATIONAL PROTEIN FOLDING	14	0.180297799110702	0.608415318540862
GLYCOSIDE METABOLIC PROCESS	14	-0.141079824383399	0.609110187372077
HINDBRAIN DEVELOPMENT	128	-0.051867141076041	0.609304712515308
POSITIVE REGULATION OF PROTEIN AUTOPHOSPHORYLATION	21	-0.119568536959443	0.609304712515308
ALDITOL PHOSPHATE METABOLIC PROCESS	32	0.117688509222785	0.609340896377376
ECTODERM DEVELOPMENT	21	-0.118634888375482	0.609340896377376
REGULATION OF NOTCH SIGNALING PATHWAY	63	-0.0720826186005679	0.610487083870939
REGULATION OF RECEPTOR INTERNALIZATION	35	-0.0943166002260882	0.611038734848831
SINGLE ORGANISM MEMBRANE FUSION	111	0.0606456349344801	0.611435557251723
PEPTIDYL PROLINE HYDROXYLATION	12	-0.150128347378491	0.611435557251723
RESPONSE TO ZINC ION	50	0.0914064081966994	0.612254033090421
RNA CATABOLIC PROCESS	218	-0.0401265176416256	0.612254033090421
REGULATION OF REMOVAL OF SUPEROXIDE RADICALS	11	-0.158948118386632	0.614431422596997
RESPONSE TO INTERLEUKIN 4	30	-0.101029650000842	0.614613918262521
REGULATION OF ESTABLISHMENT OF PROTEIN LOCALIZATION TO CHROMOSOME	11	0.197645536103778	0.614613918262521
MESONEPHRIC TUBULE MORPHOGENESIS	50	-0.0799543498603622	0.614613918262521
POSITIVE REGULATION OF P38MAPK CASCADE	11	-0.157454259854383	0.614613918262521
POSITIVE REGULATION OF SYNAPTIC TRANSMISSION GLUTAMATERGIC	15	-0.137486360480789	0.614759585373687
ANTERIOR POSTERIOR AXIS SPECIFICATION	40	-0.088299402803742	0.614759585373687
BLASTOCYST GROWTH	16	0.169081902737582	0.614759585373687
TELENCEPHALON REGIONALIZATION	12	-0.150194243132114	0.614759585373687
POSITIVE REGULATION OF VASCULAR ENDOTHELIAL GROWTH FACTOR RECEPTOR SIGNALING PATHWAY	16	-0.132217552463365	0.614759585373687
IMMUNOGLOBULIN PRODUCTION INVOLVED IN IMMUNOGLOBULIN MEDIATED IMMUNE RESPONSE	23	-0.113171413792376	0.61559128547075
EMBRYONIC MORPHOGENESIS	504	-0.0267891360741351	0.615921062679229
POSITIVE REGULATION OF RESPONSE TO CYTOKINE STIMULUS	32	0.117115213233118	0.615979784292579
POSITIVE REGULATION OF AUTOPHAGY	72	-0.0673030627078924	0.615979784292579
POSITIVE REGULATION OF CHROMOSOME ORGANIZATION	145	0.0523482541415726	0.616481157800167
SEMAPHORIN PLEXIN SIGNALING PATHWAY	34	-0.0945784718371937	0.616481157800167
NEGATIVE REGULATION OF GENE SILENCING	18	-0.125518046794217	0.616884967243826
FUCOSYLATION	23	-0.11281532606995	0.616990869692078
PHOTOPERIODISM	21	-0.118112145483359	0.617308815086253
REGULATION OF ANTIGEN PROCESSING AND PRESENTATION OF PEPTIDE ANTIGEN	11	0.1974825941567	0.617308815086253
EMBRYONIC SKELETAL SYSTEM MORPHOGENESIS	90	-0.0602948785733629	0.617308815086253
DEFENSE RESPONSE TO GRAM POSITIVE BACTERIUM	56	0.0852490314379785	0.617308815086253
STRAND DISPLACEMENT	26	0.127657120041992	0.617308815086253
NUCLEAR TRANSCRIBED MRNA CATABOLIC PROCESS NONSENSE MEDIATED DECAY	115	-0.0537808031081066	0.617308815086253
TRANSCYTOSIS	10	0.21015262967758	0.617308815086253
POSITIVE REGULATION OF PROTEIN MATURATION	15	-0.135731263707751	0.618031029667378
GOLGI TO ENDOSOME TRANSPORT	19	-0.122899729582048	0.618620233643036
MITOCHONDRIAL DNA METABOLIC PROCESS	14	-0.14145952847588	0.619068563653841
REGULATION OF AUTOPHAGOSOME ASSEMBLY	32	-0.096793868167603	0.619068563653841
REGULATION OF CELL KILLING	57	0.0842804993720427	0.619068563653841
POSITIVE REGULATION OF NUCLEOTIDE METABOLIC PROCESS	110	0.0597664998690312	0.619998110532214
PROTEIN K48 LINKED DEUBIQUITINATION	18	-0.125838119264603	0.619998110532214
REGULATION OF STEM CELL POPULATION MAINTENANCE	16	-0.132286636495149	0.621151224732477
REGULATION OF CHONDROCYTE DIFFERENTIATION	39	-0.0883583299108724	0.621237943217894
VESICLE DOCKING	51	0.0888663871374383	0.622329225869406
NEGATIVE REGULATION OF MOLECULAR FUNCTION	965	-0.0195423131783169	0.622661583708308
LABYRINTHINE LAYER DEVELOPMENT	42	-0.0853367415278933	0.623121969425733
REGULATION OF CELL CELL ADHESION MEDIATED BY CADHERIN	11	0.199077100848641	0.623121969425733
REGULATION OF SMOOTH MUSCLE CELL DIFFERENTIATION	20	-0.119044415059348	0.623121969425733
ORGANIC ACID TRANSPORT	230	-0.0383102125898763	0.623121969425733
LIPID TRANSLOCATION	20	-0.119740433461401	0.623121969425733
ASPARTATE FAMILY AMINO ACID METABOLIC PROCESS	48	-0.0801304299264974	0.623121969425733
CELL REDOX HOMEOSTASIS	59	0.0823757772908971	0.62344182905867
REGULATION OF PROTEIN SUMOYLATION	18	-0.125076007452381	0.623814404702871
LINOLEIC ACID METABOLIC PROCESS	11	-0.151386661407547	0.623854914478121
POSITIVE REGULATION OF EPIDERMAL CELL DIFFERENTIATION	18	-0.123431640011811	0.62472670500566
POSITIVE REGULATION OF MRNA SPLICING VIA SPLICEOSOME	14	-0.140080816604568	0.62472670500566
REACTIVE OXYGEN SPECIES BIOSYNTHETIC PROCESS	22	-0.114383434844234	0.62472670500566
NON RECOMBINATIONAL REPAIR	64	-0.0700400428703849	0.62472670500566
REGULATION OF CELL AGING	32	-0.0964773037561038	0.624977721489967
IN UTERO EMBRYONIC DEVELOPMENT	294	-0.0339239268962361	0.626263527933872
PROTEIN POLYMERIZATION	63	-0.0702751471574666	0.626263527933872
NUCLEOSIDE BISPHOSPHATE METABOLIC PROCESS	32	-0.0957646413640318	0.627130994836617
CELLULAR RESPONSE TO INTERLEUKIN 4	26	-0.10546284556513	0.627130994836617
REGULATION OF ALPHA BETA T CELL DIFFERENTIATION	43	0.0961541855600775	0.627130994836617
REGULATION OF REACTIVE OXYGEN SPECIES METABOLIC PROCESS	143	-0.0477255154816294	0.627130994836617
REGULATION OF HISTONE H3 K9 METHYLATION	15	-0.134564033119468	0.627130994836617
PTERIDINE CONTAINING COMPOUND METABOLIC PROCESS	31	-0.0973125270386941	0.627905399310127
POSITIVE REGULATION OF LEUKOCYTE DEGRANULATION	16	-0.130787990240124	0.628568253026461
GLIAL CELL MIGRATION	35	-0.0918364687073591	0.628568253026461
CELLULAR METABOLIC COMPOUND SALVAGE	37	0.103116702531947	0.628568253026461
PROTEASOMAL PROTEIN CATABOLIC PROCESS	262	-0.035633203581609	0.629218295715765
REGULATION OF P38MAPK CASCADE	22	-0.11288051680995	0.629218295715765
REGULATION OF SYNAPSE MATURATION	12	0.184797084738179	0.629218295715765
REGULATION OF CD4 POSITIVE ALPHA BETA T CELL ACTIVATION	37	0.103398275023601	0.629646824018156
POSITIVE REGULATION OF DEPHOSPHORYLATION	45	-0.0813805977247483	0.629646824018156
MAMMARY GLAND EPITHELIAL CELL DIFFERENTIATION	16	-0.130497171005516	0.629788964751964
REGULATION OF ENDOCYTOSIS	189	-0.041539136983168	0.629788964751964
REGULATION OF LONG TERM SYNAPTIC POTENTIATION	17	0.156049252052967	0.629788964751964
CARDIAC CHAMBER DEVELOPMENT	138	-0.0481796979255963	0.630039168813738
POSITIVE REGULATION OF ALPHA BETA T CELL ACTIVATION	49	0.0889976306550808	0.630039168813738
REGULATION OF CIRCADIAN RHYTHM	88	-0.059529476113032	0.631295372783554
SALIVARY GLAND DEVELOPMENT	31	-0.0962228311141793	0.632279564080515
IMMUNE SYSTEM DEVELOPMENT	538	-0.0251828565867069	0.632279564080515
NEGATIVE REGULATION OF CATION CHANNEL ACTIVITY	31	0.112707860730829	0.632279564080515
MALE MEIOSIS I	10	-0.156992073158043	0.632621753947723
CENTROSOME CYCLE	44	0.0940560634372211	0.633002677007076
REGULATION OF ACTIN FILAMENT BUNDLE ASSEMBLY	68	-0.0667696084532991	0.633002677007076
NEGATIVE REGULATION OF HYDROLASE ACTIVITY	344	-0.0310321394038951	0.633002677007076
NEUTROPHIL ACTIVATION INVOLVED IN IMMUNE RESPONSE	10	0.198446640758154	0.633002677007076
NEGATIVE REGULATION OF DNA DAMAGE RESPONSE SIGNAL TRANSDUCTION BY P53 CLASS MEDIATOR	13	-0.143417456473292	0.633002677007076
MATURATION OF 5 8S RRNA FROM TRICISTRONIC RRNA TRANSCRIPT SSU RRNA 5 8S RRNA LSU RRNA	18	0.147915136076893	0.635563247651975
REPRODUCTIVE BEHAVIOR	27	0.120377186205648	0.635563247651975
RESPONSE TO GRAVITY	9	-0.167602997792614	0.635877478998883
TRANSLATIONAL INITIATION	143	-0.046904551660183	0.636788926424402
BINDING OF SPERM TO ZONA PELLUCIDA	28	0.117903607587773	0.636788926424402
REGULATION OF TELOMERASE RNA LOCALIZATION TO CAJAL BODY	15	0.163706418387887	0.637441901094641
POSITIVE REGULATION OF DNA RECOMBINATION	17	-0.123318247920638	0.637441901094641
POSITIVE REGULATION OF KINASE ACTIVITY	451	-0.0271156334016354	0.637994466249507
REGULATION OF RESPIRATORY GASEOUS EXCHANGE	21	0.13714004528429	0.638255952769311
S ADENOSYLHOMOCYSTEINE METABOLIC PROCESS	11	-0.148765143001291	0.638255952769311
ERYTHROCYTE HOMEOSTASIS	72	0.0720257368883768	0.638894460242904
PROTEIN TRIMERIZATION	36	0.103213511261227	0.638894460242904
REGULATION OF CALCIUM ION TRANSMEMBRANE TRANSPORTER ACTIVITY	62	-0.0690805976462882	0.639022953789595
MAGNESIUM ION TRANSPORT	13	0.177360044177934	0.642020220252001
MYD88 INDEPENDENT TOLL LIKE RECEPTOR SIGNALING PATHWAY	30	0.113207765522168	0.642268838086945
MUSCLE FIBER DEVELOPMENT	45	0.0909922089701509	0.643173631700189
POSITIVE REGULATION OF MRNA PROCESSING	31	-0.0957767015192821	0.643319344108079
DEVELOPMENTAL MATURATION	179	-0.0417853497433788	0.643319344108079
CELL MIGRATION INVOLVED IN SPROUTING ANGIOGENESIS	14	-0.135606903204206	0.643936790468505
CELLULAR EXTRAVASATION	24	0.126065210089581	0.643936790468505
RENAL TUBULE DEVELOPMENT	73	-0.0636755278668238	0.644814066417546
PROTEIN TRANSMEMBRANE TRANSPORT	47	0.0891748456688955	0.645283271677452
MODIFIED AMINO ACID TRANSPORT	24	0.125569652143277	0.645745842920258
REGULATION OF RESPIRATORY SYSTEM PROCESS	14	0.166198986417726	0.645745842920258
POSITIVE REGULATION OF TRANSCRIPTION ELONGATION FROM RNA POLYMERASE II PROMOTER	11	0.195020385620515	0.645745842920258
PHOSPHOLIPID CATABOLIC PROCESS	26	-0.102241535608373	0.645745842920258
DEFENSE RESPONSE TO VIRUS	140	0.0502785461749119	0.647556133197245
RETINOL METABOLIC PROCESS	22	0.130639526711607	0.647556133197245
REGULATION OF INNATE IMMUNE RESPONSE	329	0.0325997505560881	0.647556133197245
OVARIAN FOLLICLE DEVELOPMENT	53	-0.0735650104134763	0.647556133197245
REGULATION OF ORGAN GROWTH	71	0.0715056115296555	0.647556133197245
RIBOSOMAL SMALL SUBUNIT BIOGENESIS	56	0.0806045734317237	0.647556133197245
JAK STAT CASCADE INVOLVED IN GROWTH HORMONE SIGNALING PATHWAY	14	0.166158603415252	0.647556133197245
NEGATIVE REGULATION OF B CELL PROLIFERATION	15	-0.129842013552644	0.647556133197245
PYRUVATE METABOLIC PROCESS	58	-0.0705800628089823	0.647556133197245
REGULATION OF ATPASE ACTIVITY	57	0.0798661198615482	0.648193473256535
PITUITARY GLAND DEVELOPMENT	37	0.0999405769572589	0.648297948570373
REGULATION OF ION HOMEOSTASIS	178	-0.0414130513359855	0.649143246134848
PEPTIDYL ARGININE METHYLATION	12	-0.142654227230001	0.649143246134848
PROTEIN KINASE C ACTIVATING G PROTEIN COUPLED RECEPTOR SIGNALING PATHWAY	31	-0.0931810924902165	0.649924683041011
POSITIVE REGULATION OF HEART GROWTH	27	-0.0998066435553976	0.650288616594463
CELLULAR PIGMENTATION	43	-0.0806868916173114	0.650288616594463
POSITIVE REGULATION OF LIPID KINASE ACTIVITY	31	-0.093831826581386	0.650352486007006
POSITIVE REGULATION OF MULTICELLULAR ORGANISM GROWTH	26	-0.101252167276235	0.650352486007006
MACROPHAGE ACTIVATION INVOLVED IN IMMUNE RESPONSE	10	0.194388106197353	0.651502872448592
NEGATIVE REGULATION OF INTERLEUKIN 12 PRODUCTION	14	-0.133365514109565	0.651502872448592
LEUKOCYTE DEGRANULATION	27	0.115934251831459	0.652320095948349
CARDIAC MYOFIBRIL ASSEMBLY	15	-0.128005344428657	0.652320095948349
CYCLIC NUCLEOTIDE METABOLIC PROCESS	50	-0.0748846125425072	0.652320095948349
TETRAPYRROLE BIOSYNTHETIC PROCESS	26	-0.100493908933363	0.652320095948349
SEXUAL REPRODUCTION	586	-0.0233654262344596	0.652320095948349
MUSCLE ADAPTATION	25	-0.103365597358857	0.652320095948349
POSITIVE REGULATION OF STEM CELL DIFFERENTIATION	48	-0.0763351822003562	0.652320095948349
METANEPHRIC MESENCHYME DEVELOPMENT	14	-0.132067572555635	0.652320095948349
NEGATIVE REGULATION OF LYMPHOCYTE MEDIATED IMMUNITY	35	0.101767487239004	0.652320095948349
SPHINGOLIPID BIOSYNTHETIC PROCESS	73	0.069555101622997	0.652320095948349
GLYCEROLIPID CATABOLIC PROCESS	29	-0.0962447991813365	0.652320095948349
GLAND DEVELOPMENT	362	-0.0292945562120018	0.652320095948349
PEPTIDE CATABOLIC PROCESS	24	-0.104552132802512	0.652320095948349
NEGATIVE REGULATION OF REACTIVE OXYGEN SPECIES METABOLIC PROCESS	41	0.0937494158316514	0.652668267633432
REGULATION OF CELL ADHESION MEDIATED BY INTEGRIN	38	-0.0845697347193499	0.652966828802444
ATP HYDROLYSIS COUPLED TRANSMEMBRANE TRANSPORT	34	-0.0888030440739562	0.652966828802444
PROSTATE GLAND DEVELOPMENT	40	-0.0828355714887732	0.652966828802444
ACTIN FILAMENT POLYMERIZATION	20	-0.113320477996281	0.655158584391676
RESPONSE TO ESTROGEN	202	-0.038463515893403	0.656328483175265
LYMPHOCYTE MIGRATION	36	0.0996064018308283	0.656328483175265
PRIMARY AMINO COMPOUND METABOLIC PROCESS	12	-0.140981389250688	0.657586437981967
RESPONSE TO GLUCAGON	41	-0.0809830240215328	0.659376856453338
MEMBRANE FUSION	139	0.04928700103845	0.660281972273742
PROTEIN LOCALIZATION TO CENTROSOME	17	-0.120689937060861	0.660281972273742
ESTABLISHMENT OF LOCALIZATION BY MOVEMENT ALONG MICROTUBULE	93	-0.0553371965091029	0.660281972273742
NEGATIVE REGULATION OF LEUKOCYTE DEGRANULATION	11	-0.144789917911982	0.660281972273742
POSITIVE REGULATION OF NFAT PROTEIN IMPORT INTO NUCLEUS	10	0.194246944879732	0.660281972273742
ESTROUS CYCLE	16	-0.123328317661361	0.660281972273742
REGULATION OF LIPASE ACTIVITY	71	-0.0626603588054783	0.660530752996542
INNER EAR RECEPTOR CELL DEVELOPMENT	30	-0.0933592327877109	0.660530752996542
SPHINGOLIPID MEDIATED SIGNALING PATHWAY	11	0.18342030089292	0.66054993250486
DEVELOPMENTAL PROGRAMMED CELL DEATH	26	-0.0997495327621403	0.660578545128616
NEGATIVE REGULATION OF T CELL MEDIATED IMMUNITY	15	0.155581787626196	0.660578545128616
POSITIVE REGULATION OF DNA BIOSYNTHETIC PROCESS	58	0.0774599107987983	0.660946087135255
NEGATIVE REGULATION OF MYELOID CELL DIFFERENTIATION	80	-0.059247764495312	0.660946087135255
NEGATIVE REGULATION OF HISTONE ACETYLATION	15	-0.128476441467485	0.66182356415991
GLYCOSYL COMPOUND METABOLIC PROCESS	337	-0.0297925792268405	0.663848548339511
MYELOID CELL ACTIVATION INVOLVED IN IMMUNE RESPONSE	38	0.0954721899841823	0.663848548339511
CYTOPLASMIC MICROTUBULE ORGANIZATION	36	-0.0857246980885489	0.663856118896851
REGULATION OF CELLULAR SENESCENCE	25	-0.101676196383302	0.663856118896851
MULTICELLULAR ORGANISMAL MOVEMENT	37	0.0969797297091794	0.663856118896851
DNA DEALKYLATION	18	-0.11807198956622	0.663856118896851
VACUOLAR ACIDIFICATION	15	-0.126326094018519	0.663856118896851
NUCLEOSIDE SALVAGE	17	0.144378887556257	0.663856118896851
RESPONSE TO ANTIBIOTIC	45	-0.0771667570474987	0.663856118896851
ARACHIDONATE TRANSPORT	12	-0.138450627609384	0.663856118896851
REGULATION OF TELOMERASE ACTIVITY	40	0.0934904163582961	0.664145784533639
SUBSTANTIA NIGRA DEVELOPMENT	44	-0.0777340682766186	0.664843443804043
PROTEIN LIPID COMPLEX ASSEMBLY	18	-0.115716934015499	0.664988605733096
PROTEIN IMPORT INTO NUCLEUS TRANSLOCATION	27	0.11603482242318	0.665139551464196
NEGATIVE REGULATION OF CELL CELL ADHESION	132	0.0497807463049084	0.666472016740377
PHAGOLYSOSOME ASSEMBLY	10	-0.149465495418487	0.666472016740377
POSITIVE REGULATION OF STEROID BIOSYNTHETIC PROCESS	12	0.177137675425813	0.666472016740377
ANATOMICAL STRUCTURE MATURATION	39	-0.0820453683512814	0.666472016740377
ACTION POTENTIAL	79	-0.058778330585146	0.666472016740377
RNA 3 END PROCESSING	91	0.0604224543480925	0.666472016740377
2 OXOGLUTARATE METABOLIC PROCESS	18	-0.115616962263898	0.666472016740377
PHAGOCYTOSIS	147	-0.0439524323803187	0.666472016740377
ENDOCRINE PROCESS	39	-0.0816926705645412	0.666472016740377
REGULATION OF PSEUDOPODIUM ASSEMBLY	13	0.166064367609011	0.666951144754824
SPINAL CORD ASSOCIATION NEURON DIFFERENTIATION	12	0.173800687588063	0.666951144754824
PYRIMIDINE RIBONUCLEOSIDE TRIPHOSPHATE METABOLIC PROCESS	16	-0.12064501544804	0.666954666354689
REGULATION OF INTRACELLULAR STEROID HORMONE RECEPTOR SIGNALING PATHWAY	52	-0.0716430162394078	0.666954666354689
NEGATIVE REGULATION OF ENDOPLASMIC RETICULUM UNFOLDED PROTEIN RESPONSE	11	0.192268709228531	0.666954666354689
REGULATION OF DEFENSE RESPONSE TO VIRUS	175	-0.0402522388708745	0.667211952858763
REGULATION OF INTERFERON GAMMA PRODUCTION	89	0.0607253955615488	0.667696081198646
REGULATION OF ION TRANSPORT	518	-0.0239917967362636	0.667696081198646
ESTABLISHMENT OF PROTEIN LOCALIZATION TO PLASMA MEMBRANE	87	-0.0560373913937909	0.667696081198646
CELLULAR RESPONSE TO TOXIC SUBSTANCE	24	-0.101653313418544	0.668187099478217
SECRETION BY CELL	432	-0.0260191563554719	0.668807517274384
POSITIVE REGULATION OF VACUOLAR TRANSPORT	14	-0.130468410192851	0.668807517274384
NEGATIVE REGULATION OF WOUND HEALING	54	-0.0699389506590944	0.668807517274384
GPI ANCHOR METABOLIC PROCESS	31	-0.0901252410120305	0.668807517274384
POSTSYNAPTIC MEMBRANE ORGANIZATION	22	-0.105049919182709	0.668807517274384
POSITIVE REGULATION OF NEUROTRANSMITTER TRANSPORT	13	-0.131618851556829	0.668807517274384
CELLULAR RESPONSE TO STEROID HORMONE STIMULUS	201	-0.0375034427326771	0.668807517274384
PARAXIAL MESODERM DEVELOPMENT	16	0.147345847794812	0.668807517274384
REGULATION OF STAT CASCADE	126	0.0506261766423197	0.668807517274384
NEGATIVE REGULATION OF VIRAL GENOME REPLICATION	45	0.0866991818596533	0.668807517274384
LEUKOTRIENE METABOLIC PROCESS	23	0.12157020582817	0.668807517274384
BILE ACID AND BILE SALT TRANSPORT	24	0.118688424724167	0.669574340248806
POSITIVE REGULATION OF ENDOCYTOSIS	108	-0.0502134073330571	0.669880192112333
VESICLE ORGANIZATION	256	-0.033243562355107	0.669880192112333
POSITIVE REGULATION OF SYNAPSE MATURATION	10	0.186733296577364	0.669880192112333
ADRENERGIC RECEPTOR SIGNALING PATHWAY	16	-0.120702057655614	0.669880192112333
MACROMOLECULAR COMPLEX ASSEMBLY	1291	-0.0155533991895064	0.669880192112333
HEART FORMATION	12	0.171206740429647	0.669880192112333
CELLULAR RESPONSE TO FATTY ACID	47	-0.0742372785702866	0.669880192112333
MUSCLE CELL FATE COMMITMENT	14	-0.127103979535078	0.669880192112333
REGULATION OF LONG TERM NEURONAL SYNAPTIC PLASTICITY	22	-0.104077650943884	0.669880192112333
NUCLEAR ENVELOPE ORGANIZATION	80	0.063996304639237	0.669880192112333
NEURON PROJECTION GUIDANCE	190	-0.0383028980871194	0.669880192112333
REGULATION OF CGMP BIOSYNTHETIC PROCESS	17	0.140946808285696	0.669880192112333
RETINOIC ACID RECEPTOR SIGNALING PATHWAY	17	-0.117118053609472	0.669880192112333
N TERMINAL PROTEIN AMINO ACID MODIFICATION	23	-0.103139045815719	0.669880192112333
RESPONSE TO ANGIOTENSIN	15	-0.124345788447804	0.669964484281593
REGULATION OF MULTI ORGANISM PROCESS	433	-0.0258337452994996	0.669964484281593
CARBOHYDRATE TRANSMEMBRANE TRANSPORT	21	-0.105919599118854	0.670508157745127
MITOTIC SISTER CHROMATID COHESION	12	-0.138212782732836	0.670665603715886
ACID SECRETION	59	-0.0663343210317756	0.671431042003299
PEPTIDYL ARGININE MODIFICATION	15	-0.123306625709967	0.671431042003299
CELLULAR RESPONSE TO ETHANOL	13	-0.133287838381201	0.671431042003299
ORGANELLE DISASSEMBLY	168	0.0431562131553022	0.671913731470487
SINGLE ORGANISM BIOSYNTHETIC PROCESS	1209	-0.0159395318360118	0.672275774043528
CELL CYCLE ARREST	148	-0.042895763664257	0.672418404003706
RESPONSE TO GONADOTROPIN	26	0.113400185241516	0.672418404003706
MITOCHONDRIAL TRANSLATION	99	0.0564710046096534	0.67286955220463
PROTEIN CHROMOPHORE LINKAGE	7	0.216316577973704	0.67286955220463
OLIGODENDROCYTE DIFFERENTIATION	57	-0.0671639430733001	0.67286955220463
NEGATIVE REGULATION OF RESPONSE TO OXIDATIVE STRESS	34	-0.0856708171763628	0.6731490291761
POSITIVE REGULATION OF CHOLESTEROL EFFLUX	13	-0.13075373441327	0.673210179444185
POTASSIUM ION TRANSPORT	125	0.0499499696267837	0.673737212925846
METHIONINE METABOLIC PROCESS	15	-0.124706756642798	0.674072365671716
PRIMITIVE STREAK FORMATION	10	0.184511662495459	0.674813872525856
LIPID PHOSPHORYLATION	93	-0.0531608079954218	0.675283698569858
REGULATION OF POSTTRANSCRIPTIONAL GENE SILENCING	21	-0.105381003816019	0.675354999504366
POSITIVE REGULATION OF PROTEIN SERINE THREONINE KINASE ACTIVITY	271	-0.0318840089157706	0.677449642018244
POSITIVE REGULATION OF BEHAVIOR	17	-0.115548778117446	0.677484833404953
NEGATIVE REGULATION OF RECEPTOR BINDING	12	0.16774070334135	0.677616637437802
PHENOL CONTAINING COMPOUND METABOLIC PROCESS	64	-0.0630936770616495	0.677966240468944
RESPONSE TO IRON ION	33	-0.0862409308387329	0.678230130925039
ACETYL COA BIOSYNTHETIC PROCESS	11	-0.139841172520291	0.680131799348932
POSITIVE REGULATION OF PROTEIN OLIGOMERIZATION	20	-0.10846961282126	0.68026361038228
MICROTUBULE BASED MOVEMENT	189	-0.0376955411019337	0.68026361038228
PROSTATE GLAND MORPHOGENESIS	23	-0.100996568308448	0.680351436024055
REGULATION OF PEPTIDE TRANSPORT	228	-0.0344329446057276	0.680351436024055
REGULATION OF DNA METHYLATION	15	-0.123159105122466	0.680351436024055
REGULATION OF CIRCADIAN SLEEP WAKE CYCLE NON REM SLEEP	9	-0.15070233686991	0.68070812384419
PYRIMIDINE NUCLEOSIDE CATABOLIC PROCESS	17	0.138077400838635	0.68070812384419
MEMBRANE TUBULATION	12	-0.133335470596967	0.680985892150487
AUDITORY RECEPTOR CELL DEVELOPMENT	15	-0.122405565602605	0.680985892150487
LYMPHOCYTE DIFFERENTIATION	188	-0.0376921939881746	0.680985892150487
SPERMATID NUCLEUS DIFFERENTIATION	15	-0.121369349368699	0.682105142321129
T CELL ACTIVATION INVOLVED IN IMMUNE RESPONSE	50	0.0790003931327474	0.682123596280274
REGULATION OF RESPONSE TO TUMOR CELL	10	0.181863809529073	0.682123596280274
MICROTUBULE POLYMERIZATION	27	-0.0935921264699795	0.682123596280274
MEMBRANE RAFT ORGANIZATION	16	-0.118394935917021	0.683299900405398
KERATINOCYTE DIFFERENTIATION	75	0.0638201602309336	0.683771501520561
EPITHELIAL CELL PROLIFERATION	83	-0.055326390561294	0.683771501520561
REGULATION OF NLRP3 INFLAMMASOME COMPLEX ASSEMBLY	7	0.221959168444632	0.683880054576138
REGULATION OF LAMELLIPODIUM ASSEMBLY	26	-0.0955546236817919	0.683880054576138
DENDRITIC SPINE DEVELOPMENT	19	0.130280280642589	0.684032230661605
POSITIVE REGULATION OF ALCOHOL BIOSYNTHETIC PROCESS	23	0.118174639443954	0.684032230661605
POSITIVE REGULATION OF PROTEIN LOCALIZATION TO CELL PERIPHERY	35	-0.0824643180107167	0.684032230661605
DERMATAN SULFATE PROTEOGLYCAN METABOLIC PROCESS	15	-0.120908694681432	0.684032230661605
ANTERIOR POSTERIOR PATTERN SPECIFICATION	178	-0.0383828265041267	0.684032230661605
GASTRULATION	143	-0.0426345146961325	0.684032230661605
NEGATIVE REGULATION OF MACROAUTOPHAGY	22	-0.10205781855955	0.684032230661605
REGULATION OF SYSTEMIC ARTERIAL BLOOD PRESSURE BY RENIN ANGIOTENSIN	19	-0.108213517471039	0.684032230661605
REGULATION OF TYPE 2 IMMUNE RESPONSE	26	0.110426878385494	0.684452787256045
GAMMA AMINOBUTYRIC ACID SIGNALING PATHWAY	19	-0.10822748413231	0.684452787256045
REGULATION OF TRANSCRIPTION FACTOR IMPORT INTO NUCLEUS	89	-0.0533044024510655	0.684452787256045
INORGANIC ION TRANSMEMBRANE TRANSPORT	485	-0.0237372777707588	0.684811007736597
NEGATIVE REGULATION OF PROTEIN COMPLEX ASSEMBLY	96	-0.0513187026308602	0.6861128865597
REGULATION OF TUMOR NECROSIS FACTOR BIOSYNTHETIC PROCESS	15	-0.120096050129648	0.6861128865597
DEFINITIVE HEMOPOIESIS	17	0.138629596210761	0.6861128865597
REGULATION OF FIBROBLAST GROWTH FACTOR RECEPTOR SIGNALING PATHWAY	25	-0.0960507503957174	0.686287289108396
NEGATIVE REGULATION OF PROTEIN MODIFICATION BY SMALL PROTEIN CONJUGATION OR REMOVAL	131	0.0474692442557939	0.688147206053235
ENDOTHELIAL CELL DEVELOPMENT	41	-0.0761124289323803	0.688269753829862
ISOTYPE SWITCHING	16	-0.116793583707806	0.688269753829862
POSITIVE REGULATION OF PEPTIDYL TYROSINE PHOSPHORYLATION	152	-0.0410204921351626	0.688269753829862
RESPIRATORY SYSTEM DEVELOPMENT	186	-0.0372532829583304	0.688269753829862
REGULATION OF INTERLEUKIN 8 BIOSYNTHETIC PROCESS	9	0.191764894044124	0.688269753829862
COPULATION	13	0.154796948305747	0.688269753829862
NEGATIVE REGULATION OF NEUROTRANSMITTER SECRETION	10	-0.14207249361775	0.688411873469916
NEGATIVE REGULATION OF EPITHELIAL CELL APOPTOTIC PROCESS	35	-0.0819547804715262	0.689268015210788
POSITIVE REGULATION OF EXTRINSIC APOPTOTIC SIGNALING PATHWAY IN ABSENCE OF LIGAND	13	-0.126775619313229	0.689268015210788
HEART MORPHOGENESIS	201	-0.0357823275176197	0.690525707216882
POSITIVE REGULATION OF LYMPHOCYTE APOPTOTIC PROCESS	18	-0.110626193758745	0.690529874480054
SOMITOGENESIS	56	-0.0654644750196809	0.690529874480054
CELLULAR RESPONSE TO VITAMIN	24	-0.0967512700362069	0.690529874480054
RENAL FILTRATION	9	-0.147476534408237	0.690529874480054
RECEPTOR CATABOLIC PROCESS	15	-0.119785105665838	0.690529874480054
POSTREPLICATION REPAIR	52	-0.0676378583776339	0.691046386922161
REGULATION OF VASOCONSTRICTION	62	-0.0623055105858941	0.691046386922161
REGULATION OF NITRIC OXIDE SYNTHASE ACTIVITY	43	-0.0740934833174599	0.691217948853663
ACTIVATION OF PHOSPHOLIPASE C ACTIVITY	23	0.115058147176691	0.691443668614276
MALE SEX DETERMINATION	10	0.18021228621566	0.691443668614276
VENTRAL SPINAL CORD DEVELOPMENT	42	0.0844591154263398	0.691443668614276
CORTICAL CYTOSKELETON ORGANIZATION	34	0.0952750575469896	0.691443668614276
NEURON PROJECTION EXTENSION INVOLVED IN NEURON PROJECTION GUIDANCE	9	0.190408632763653	0.69216668596721
NEGATIVE REGULATION OF ADHERENS JUNCTION ORGANIZATION	15	-0.119921436905608	0.69216668596721
[truncated: 2,437 more rows]
