# Supplementary material for: Pancreatic MicroRNAs in Ictidomys tridecemlineatus Associated with Metabolic Diseases: Nature’s Insights into Important Biomarkers
Source: Biomolecules. 2025 Apr 23;15(5):616. doi: 10.3390/biom15050616 (PMC12109365; doi:10.3390/biom15050616)
Supplement: Supplementary file 1 [file biomolecules-15-00616-s001.zip › GO CC.csv]

GO Term	Genes Tested	Model Coefficient	p-value
EXTRACELLULAR MATRIX COMPONENT	113	-0.206807389802227	5.42484958056494e-05
CELL CELL JUNCTION	343	-0.129190096765094	5.42484958056494e-05
EXTRACELLULAR MATRIX	358	-0.121042602665961	0.00011302352386093
COMPLEX OF COLLAGEN TRIMERS	23	-0.348902011495241	0.00011302352386093
CELL JUNCTION	1057	-0.0725027480445517	0.00024904407394313
PROTEINACEOUS EXTRACELLULAR MATRIX	298	-0.125782085923187	0.00024904407394313
NEURON PROJECTION	870	-0.0766596299614132	0.0004167149076875
CHROMATIN	420	-0.102465885932249	0.00063841988987429
BASEMENT MEMBRANE	83	-0.204009338797123	0.00063841988987429
DENDRITE	412	-0.102340187160125	0.00068632234060022
SOMATODENDRITIC COMPARTMENT	590	-0.0860654378672538	0.00086105379569943
BANDED COLLAGEN FIBRIL	12	-0.370733088326415	0.0029931548763496
DNA PACKAGING COMPLEX	96	-0.173385506153462	0.00384614893195174
AXON	381	-0.0953820331097523	0.00385921690514205
NEURON PART	1152	-0.0580806855056827	0.00409844434195543
NUCLEAR CHROMOSOME TELOMERIC REGION	124	-0.153017523930644	0.00454601768503857
CYTOPLASMIC STRESS GRANULE	30	-0.28161543997092	0.00454601768503857
CHROMOSOMAL REGION	310	-0.102278177763569	0.00454601768503857
ACTOMYOSIN	61	-0.200132470471605	0.00477246322983734
ENDOPLASMIC RETICULUM LUMEN	183	-0.123621894165044	0.00773459116806429
COLLAGEN TRIMER	73	-0.179351523797007	0.0081887734943284
EXTRINSIC COMPONENT OF ORGANELLE MEMBRANE	25	-0.26893112704412	0.0123499325721561
CHROMOSOME	826	-0.0583654856054503	0.0166470116678795
APICAL JUNCTION COMPLEX	110	-0.144109418696054	0.0166470116678795
POSTSYNAPSE	340	-0.0869928877684338	0.0166470116678795
RIBONUCLEOPROTEIN GRANULE	137	-0.131069299552168	0.0166470116678795
SYNAPSE	675	-0.0640922618657414	0.0166470116678795
EUCHROMATIN	30	-0.247111100165762	0.0166470116678795
CHROMOSOME TELOMERIC REGION	151	-0.124785847464006	0.0166470116678795
NUCLEAR NUCLEOSOME	34	-0.224421787030431	0.0202229428500203
SARCOLEMMA	114	-0.137029293273478	0.0202229428500203
CELL PROJECTION	1606	-0.0426433080341312	0.0202229428500203
GOLGI CISTERNA MEMBRANE	69	-0.168980684943275	0.0209106996600954
NEUROMUSCULAR JUNCTION	46	-0.196436057477907	0.0213319898343411
ENDOPLASMIC RETICULUM QUALITY CONTROL COMPARTMENT	12	-0.334081647069631	0.0250671620571061
MHC CLASS I PROTEIN COMPLEX	10	0.470960774432227	0.0250671620571061
CELL CELL CONTACT ZONE	59	-0.174138910770854	0.0286319681816458
HETEROCHROMATIN	65	-0.162852314558819	0.0426715205735035
PROTEIN DNA COMPLEX	158	-0.109573700579597	0.0468239505937352
GOLGI STACK	118	-0.120292831043375	0.0630263779176247
NUCLEAR SPECK	186	-0.0977973394968091	0.0644904749995694
RNAI EFFECTOR COMPLEX	11	-0.305539550128811	0.0644904749995694
NUCLEAR CHROMOSOME	487	-0.06255316243359	0.0692071119132953
PLATELET DENSE TUBULAR NETWORK	10	-0.311420692663785	0.0731588957673872
BASAL PART OF CELL	47	-0.173154096303501	0.0733013037555493
SYNAPSE PART	549	-0.0582099741231702	0.0747444368778332
BETA CATENIN DESTRUCTION COMPLEX	14	-0.275844266931956	0.0776108457596992
ACTIN FILAMENT BUNDLE	54	-0.159726573984636	0.0793050870941488
CLATHRIN COAT OF COATED PIT	16	-0.259526666870253	0.0934477442565605
GOLGI CISTERNA	88	-0.128088079516235	0.093458339107688
EXTRACELLULAR SPACE	1089	-0.0411037472416925	0.093458339107688
CELL LEADING EDGE	334	-0.0690902635284286	0.105933226577308
EXON EXON JUNCTION COMPLEX	21	-0.223382879477557	0.116824849305737
ENDOPLASMIC RETICULUM	1467	-0.034715981304401	0.118883051477003
NUCLEAR CHROMATIN	274	-0.0736057010945612	0.124199903104017
DESMOSOME	23	-0.211698261640732	0.128874085160829
T TUBULE	42	-0.166683420239243	0.128874085160829
INTERCALATED DISC	47	-0.15575450903617	0.14509413956418
POSTSYNAPTIC MEMBRANE	179	-0.0865072780681087	0.14509413956418
EXCITATORY SYNAPSE	180	-0.0859675439642402	0.148987202905595
PLATELET ALPHA GRANULE LUMEN	50	-0.150816856454133	0.153587196531203
CHROMOSOME CENTROMERIC REGION	164	-0.0875625628514143	0.172597603738922
LUMENAL SIDE OF MEMBRANE	29	0.239467644639098	0.178477766243293
MEMBRANE REGION	1014	-0.03766611340734	0.178477766243293
MHC PROTEIN COMPLEX	24	0.252527415542955	0.190833617345085
PORE COMPLEX	13	-0.249330287577899	0.190833617345085
PHOTORECEPTOR CONNECTING CILIUM	27	0.24445769307988	0.190833617345085
SYNAPTIC MEMBRANE	230	-0.0728060708083311	0.190833617345085
ACETYLTRANSFERASE COMPLEX	93	0.132009244844486	0.190833617345085
NEURON SPINE	111	-0.0996660174521398	0.205242053570174
PLASMA MEMBRANE REGION	822	-0.0391898424577472	0.222327981656282
APICAL PART OF CELL	319	-0.0599378108010556	0.227021953697332
TOR COMPLEX	13	-0.237637562046606	0.227021953697332
PROTEASOME ACCESSORY COMPLEX	23	0.255788628494334	0.227021953697332
NUCLEAR BODY	334	-0.0578380808155425	0.238559712160419
NEURONAL POSTSYNAPTIC DENSITY	50	-0.138002438439935	0.238559712160419
CELL BODY	449	-0.0504006267393599	0.238559712160419
ANCHORING JUNCTION	477	-0.0482434134385731	0.257438886989577
NUCLEAR MATRIX	95	-0.10034636879666	0.267569201605467
90S PRERIBOSOME	23	0.236942765903461	0.270165385481402
WNT SIGNALOSOME	11	-0.24372874500931	0.270165385481402
ROUGH ENDOPLASMIC RETICULUM MEMBRANE	20	0.273004347309432	0.273440948340696
PRERIBOSOME LARGE SUBUNIT PRECURSOR	20	-0.19297574596754	0.273440948340696
PRECATALYTIC SPLICEOSOME	20	0.251654225999031	0.273686567942626
LATERAL ELEMENT	8	0.376613226506413	0.273686567942626
GOLGI LUMEN	74	-0.109777051825612	0.273686567942626
CYTOPLASMIC REGION	262	-0.0600504089197053	0.296294163029757
PROTEASOME REGULATORY PARTICLE BASE SUBCOMPLEX	11	0.32412446774812	0.296294163029757
NUCLEAR EUCHROMATIN	23	-0.17835619253494	0.296294163029757
CYTOPLASMIC DYNEIN COMPLEX	15	-0.216434363546705	0.296294163029757
RESPIRATORY CHAIN	73	-0.107575892769503	0.296294163029757
FILAMENTOUS ACTIN	20	-0.1892691694012	0.296294163029757
PLATELET ALPHA GRANULE	69	-0.109615750282759	0.301571248753522
CYTOSOLIC PROTEASOME COMPLEX	11	0.331038739729913	0.301571248753522
CYTOPLASMIC MRNA PROCESSING BODY	64	-0.113069400672307	0.304466209029058
INTERMEDIATE FILAMENT CYTOSKELETON	150	-0.0763229889312418	0.304466209029058
ORGANELLE SUBCOMPARTMENT	292	-0.0561563406319717	0.304466209029058
LATERAL PLASMA MEMBRANE	46	-0.128083130340614	0.316138073386114
TRANSCRIPTION ELONGATION FACTOR COMPLEX	42	0.169006847514989	0.316138073386114
LATE ENDOSOME MEMBRANE	100	-0.0903588087287445	0.319034067178503
BASAL PLASMA MEMBRANE	32	-0.147214072815351	0.334582053288594
SCF UBIQUITIN LIGASE COMPLEX	31	0.192974516654352	0.337491779373163
RNA POLYMERASE COMPLEX	118	0.0944059838375839	0.338272045248076
SECRETORY GRANULE LUMEN	72	-0.101962374733132	0.342590331514208
MIDBODY	123	0.0913392492235369	0.342590331514208
PIGMENT GRANULE	95	-0.0904694609242609	0.342590331514208
CLATHRIN COATED ENDOCYTIC VESICLE MEMBRANE	43	-0.127979613858058	0.342590331514208
CELL PROJECTION CYTOPLASM	49	-0.119829106582117	0.356129894645662
DNA REPAIR COMPLEX	35	0.171539571575959	0.356129894645662
SPINDLE MICROTUBULE	56	-0.113796735186455	0.356129894645662
AXON PART	201	-0.0625914392345671	0.356129894645662
PHAGOCYTIC VESICLE	82	0.110582172739842	0.35761471595346
AXON CYTOPLASM	32	-0.143723092276472	0.362341231947424
MLL1 2 COMPLEX	25	-0.158078701732211	0.36879365448057
ATPASE COMPLEX	21	-0.167338914705528	0.36879365448057
MAIN AXON	54	-0.111339793097345	0.370720906137923
CELL PROJECTION PART	849	-0.0312199000198624	0.376208859072052
CYTOSKELETAL PART	1250	-0.0258528951838385	0.385609072259437
ENDOPLASMIC RETICULUM GOLGI INTERMEDIATE COMPARTMENT MEMBRANE	56	-0.108664443148042	0.385609072259437
ENDOPLASMIC RETICULUM GOLGI INTERMEDIATE COMPARTMENT	95	-0.0850077093865311	0.385609072259437
INTRINSIC COMPONENT OF EXTERNAL SIDE OF PLASMA MEMBRANE	17	-0.181077978700043	0.385609072259437
DENDRITIC SHAFT	36	-0.129957969027723	0.390198107939077
MICROVILLUS MEMBRANE	18	0.222030703729299	0.392423123926976
PHAGOCYTIC VESICLE MEMBRANE	55	0.129223385325369	0.392423123926976
ENDOSOMAL PART	399	-0.0430168018069	0.395621923589238
CELL SURFACE	651	-0.0341334810321507	0.396661534529491
CLATHRIN SCULPTED VESICLE	11	0.28821072908736	0.404720698939561
VACUOLAR MEMBRANE	551	-0.036538537612826	0.404720698939561
EXTRINSIC COMPONENT OF MEMBRANE	228	-0.0550963139501054	0.405229228440854
VACUOLAR PART	642	-0.0337082479426484	0.411663079813963
MICROBODY PART	86	0.0989683007246883	0.411663079813963
CLATHRIN COAT	44	-0.113665555521609	0.440979378437855
PROTON TRANSPORTING TWO SECTOR ATPASE COMPLEX CATALYTIC DOMAIN	16	-0.172884524506129	0.440979378437855
GOLGI APPARATUS	1318	-0.0235822287719634	0.440979378437855
MICROBODY LUMEN	41	0.140983134347722	0.440979378437855
COATED MEMBRANE	84	-0.0839596676491425	0.448740880281754
IMMUNOLOGICAL SYNAPSE	31	0.161243408751771	0.449067681820449
KINESIN COMPLEX	51	-0.103509331408905	0.452616971544372
PLATELET ALPHA GRANULE MEMBRANE	13	-0.187019819907275	0.452616971544372
MICROBODY	123	0.0777341468534147	0.452616971544372
AXON INITIAL SEGMENT	12	-0.188218109586938	0.452616971544372
MYELIN SHEATH	162	-0.0607742101387896	0.452616971544372
CLATHRIN COATED ENDOCYTIC VESICLE	57	-0.0980812120951169	0.452616971544372
MICROTUBULE ASSOCIATED COMPLEX	133	-0.0669166219001864	0.452616971544372
TRANSFERASE COMPLEX	664	0.0326125699397019	0.456243131076816
RECEPTOR COMPLEX	294	-0.0455274691149532	0.456243131076816
NONMOTILE PRIMARY CILIUM	111	0.0807219233273646	0.456243131076816
CELL CORTEX	216	-0.0520957802488775	0.46846098894832
CCR4 NOT COMPLEX	15	-0.170921640374524	0.469114119766432
INTERMEDIATE FILAMENT	111	-0.0705409469352806	0.4702183429014
BASAL LAMINA	18	-0.159179471989642	0.471392580726907
NODE OF RANVIER	13	-0.1795347856898	0.471392580726907
SITE OF POLARIZED GROWTH	138	-0.0633639979067466	0.473218304948621
LAMELLIPODIUM	166	-0.0580116048883512	0.473218304948621
NUCLEAR INCLUSION BODY	12	-0.186345231451509	0.47889607029294
INVADOPODIUM	11	-0.195500652663898	0.47889607029294
ESCRT III COMPLEX	11	-0.186641822065747	0.481108482736047
AMPA GLUTAMATE RECEPTOR COMPLEX	25	0.165956913644093	0.488647959717092
GOLGI APPARATUS PART	813	-0.0267115096806363	0.503782517394645
LEADING EDGE MEMBRANE	125	-0.0633073901723549	0.519103930807885
MEMBRANE MICRODOMAIN	263	-0.0447133427504614	0.519103930807885
CONDENSED NUCLEAR CHROMOSOME CENTROMERIC REGION	15	-0.166231882842256	0.519930986975592
CLATHRIN COAT OF ENDOCYTIC VESICLE	12	-0.177846736063575	0.519930986975592
MEDIATOR COMPLEX	34	0.137866450142509	0.519930986975592
COPI COATED VESICLE MEMBRANE	17	-0.154505977980837	0.526155009811659
SODIUM CHANNEL COMPLEX	13	-0.168270314898578	0.540865805927268
HISTONE DEACETYLASE COMPLEX	60	-0.0870002972970176	0.540865805927268
INTRINSIC COMPONENT OF ORGANELLE MEMBRANE	255	0.0470961351325883	0.544476501074037
CYTOSOLIC SMALL RIBOSOMAL SUBUNIT	41	-0.102144113557533	0.544476501074037
TRANSCRIPTION FACTOR COMPLEX	278	-0.0419280939322144	0.545836653383382
PROTEASOME COMPLEX	74	0.0876653915237506	0.546889341243014
VACUOLE	1091	-0.0220536691202378	0.546889341243014
LIPID PARTICLE	57	0.100159243323475	0.546889341243014
PHOTORECEPTOR OUTER SEGMENT MEMBRANE	12	0.217620638346982	0.546889341243014
SMALL SUBUNIT PROCESSOME	32	0.135860335980402	0.546889341243014
REPLICATION FORK	60	-0.0845055806472406	0.546889341243014
INTRINSIC COMPONENT OF MITOCHONDRIAL MEMBRANE	48	0.109921577654041	0.546889341243014
CHYLOMICRON	8	-0.19875086858773	0.546889341243014
AUTOPHAGOSOME	74	-0.076353344883689	0.547572829450547
VOLTAGE GATED SODIUM CHANNEL COMPLEX	11	-0.175032302495122	0.555465774015644
CORTICAL CYTOSKELETON	75	0.0846995673357684	0.558665512720538
COSTAMERE	19	-0.13883008137981	0.558665512720538
STAGA COMPLEX	14	0.200834127107571	0.558665512720538
MITOCHONDRIAL PROTEIN COMPLEX	122	-0.0595839337661129	0.558665512720538
U2 TYPE SPLICEOSOMAL COMPLEX	28	0.140829091228051	0.568977302639053
CELL SUBSTRATE JUNCTION	392	-0.0338322074241609	0.570676630717327
APICAL PLASMA MEMBRANE	258	-0.0408340947112122	0.580581762939202
I BAND	108	-0.0605408484883991	0.585186692343955
CATION TRANSPORTING ATPASE COMPLEX	13	-0.153552783878885	0.585186692343955
TRANSFERASE COMPLEX TRANSFERRING PHOSPHORUS CONTAINING GROUPS	228	0.0447171228824545	0.585186692343955
TELOMERASE HOLOENZYME COMPLEX	18	0.167833065266398	0.585186692343955
VESICLE COAT	45	-0.0896134944417799	0.585186692343955
PROTEIN COMPLEX INVOLVED IN CELL ADHESION	28	-0.111290883070436	0.585186692343955
SNARE COMPLEX	50	0.0978529865286532	0.585186692343955
ARP2 3 PROTEIN COMPLEX	11	-0.164132035340112	0.585186692343955
HETEROTRIMERIC G PROTEIN COMPLEX	29	0.129047318813286	0.585186692343955
NUCLEAR HETEROCHROMATIN	30	-0.107709777764285	0.585186692343955
PHOSPHATIDYLINOSITOL 3 KINASE COMPLEX	18	-0.133206211923349	0.585186692343955
PRESYNAPTIC ACTIVE ZONE	26	-0.114605517304018	0.585186692343955
RECYCLING ENDOSOME MEMBRANE	37	-0.0975681800056791	0.585186692343955
DNA DIRECTED RNA POLYMERASE II HOLOENZYME	93	0.071405074222114	0.585186692343955
PRESYNAPSE	256	-0.0407638257466581	0.585186692343955
NBAF COMPLEX	14	-0.152701051571906	0.585186692343955
PLASMA MEMBRANE PROTEIN COMPLEX	448	0.0321868422312978	0.585186692343955
NUCLEOID	44	0.103602886928628	0.589753342515033
CILIARY PLASM	71	0.0802459924205838	0.589753342515033
RECYCLING ENDOSOME	120	-0.0558755237408767	0.589753342515033
CELL CORTEX PART	109	0.0635860347747537	0.59466254163084
COMPACT MYELIN	14	-0.145806257863358	0.59466254163084
PERICENTRIC HETEROCHROMATIN	15	-0.141424074452905	0.59466254163084
SWI SNF COMPLEX	14	-0.149928328772317	0.59466254163084
BRUSH BORDER MEMBRANE	49	0.0964636941552235	0.59466254163084
EXOCYTIC VESICLE	127	-0.0531795692100129	0.595556174605641
TRICARBOXYLIC ACID CYCLE ENZYME COMPLEX	10	-0.165674443040586	0.595556174605641
A BAND	30	-0.104599300618183	0.595556174605641
PROTON TRANSPORTING ATP SYNTHASE COMPLEX	19	-0.127206364421401	0.595556174605641
GLYCOPROTEIN COMPLEX	19	0.153133745129971	0.599898095278328
INTRINSIC COMPONENT OF ENDOPLASMIC RETICULUM MEMBRANE	124	0.0574491155140885	0.599898095278328
ORGANELLAR RIBOSOME	65	0.0806365412962395	0.599898095278328
TRANSCRIPTIONAL REPRESSOR COMPLEX	72	-0.0682523611334956	0.599898095278328
HISTONE METHYLTRANSFERASE COMPLEX	65	-0.0713442277549311	0.599898095278328
NUCLEAR INNER MEMBRANE	50	-0.081023259264101	0.599898095278328
KINETOCHORE	114	-0.0554507617226112	0.599898095278328
CUL4 RING E3 UBIQUITIN LIGASE COMPLEX	25	0.132676415877677	0.599898095278328
NUCLEAR PERIPHERY	118	-0.0534258335267293	0.607912488859628
MOTILE CILIUM	81	0.0702368695932614	0.610083344966996
FIBRIL	12	-0.14923449706962	0.610083344966996
OXIDOREDUCTASE COMPLEX	87	-0.0610792250756537	0.610191597857942
CILIARY TRANSITION ZONE	22	0.138691713011145	0.61060808920714
ORGANELLAR LARGE RIBOSOMAL SUBUNIT	27	0.124333613227963	0.61060808920714
INTRACILIARY TRANSPORT PARTICLE B	17	0.15696697730991	0.612171880358735
EXOCYTIC VESICLE MEMBRANE	49	-0.0789733924157361	0.612173024241326
U2 SNRNP	17	0.155963059140889	0.616642187262381
PROTON TRANSPORTING TWO SECTOR ATPASE COMPLEX	44	-0.0818383019701611	0.616642187262381
CILIARY MEMBRANE	64	0.0772507807172969	0.616642187262381
PHOTORECEPTOR DISC MEMBRANE	14	0.16850624834257	0.616642187262381
TRANS GOLGI NETWORK MEMBRANE	76	0.071099934553202	0.616642187262381
INTRACILIARY TRANSPORT PARTICLE	28	0.118037369473432	0.619195414281971
SEX CHROMOSOME	26	-0.102867880661638	0.620070008550899
MICROTUBULE PLUS END	17	-0.126035147240782	0.620070008550899
SMALL NUCLEOLAR RIBONUCLEOPROTEIN COMPLEX	17	-0.123600486315128	0.620070008550899
IKAPPAB KINASE COMPLEX	11	0.191109552700065	0.620070008550899
CLATHRIN ADAPTOR COMPLEX	27	-0.101699750489189	0.620070008550899
AXOLEMMA	14	-0.133595045181916	0.621788400223027
BASOLATERAL PLASMA MEMBRANE	188	-0.0403144863205604	0.622898015421311
CELL CELL ADHERENS JUNCTION	52	-0.0739128590247781	0.622898015421311
CATALYTIC STEP 2 SPLICEOSOME	82	-0.0599365122181734	0.622898015421311
SMN SM PROTEIN COMPLEX	17	0.148952346938733	0.624939455025496
SIN3 COMPLEX	12	-0.141631568181082	0.627215927682853
MUSCLE MYOSIN COMPLEX	16	0.151228134873084	0.62782360367104
INHIBITORY SYNAPSE	10	0.193166624428924	0.63250661015107
GEMINI OF COILED BODIES	11	0.179425533930081	0.641713374187737
PROTON TRANSPORTING ATP SYNTHASE COMPLEX COUPLING FACTOR F O	9	-0.159873110785795	0.643671544840336
AGGRESOME	34	0.0997828685468957	0.645814243829986
FILOPODIUM MEMBRANE	16	0.146716799060787	0.645814243829986
BAF TYPE COMPLEX	22	-0.106376851812396	0.645814243829986
SMN COMPLEX	13	0.162693658259181	0.64620333104804
MICROBODY MEMBRANE	55	0.0773703228272443	0.648321099026896
MICROTUBULE CYTOSKELETON	989	-0.0174534030780276	0.652895603741397
CYCLIN DEPENDENT PROTEIN KINASE HOLOENZYME COMPLEX	30	-0.0901302217179717	0.663145848857035
LARGE RIBOSOMAL SUBUNIT	87	0.0585498483205627	0.665534539007066
ANAPHASE PROMOTING COMPLEX	22	-0.101852559008318	0.665534539007066
ENDOPLASMIC RETICULUM PART	1060	-0.0164616058522799	0.665534539007066
ENDOCYTIC VESICLE LUMEN	15	0.153932171815941	0.665534539007066
MISMATCH REPAIR COMPLEX	9	0.190607231733946	0.665534539007066
SARCOPLASM	59	-0.0642977277981936	0.665534539007066
NEURONAL CELL BODY MEMBRANE	18	-0.110171781752476	0.665534539007066
CORNIFIED ENVELOPE	26	0.108258960975466	0.668844063017116
ER TO GOLGI TRANSPORT VESICLE MEMBRANE	51	0.0755131836065657	0.681794622174172
LYTIC VACUOLE	484	-0.0231467312025698	0.681794622174172
NUCLEOTIDE EXCISION REPAIR COMPLEX	14	0.146508420755691	0.681794622174172
IMMUNOGLOBULIN COMPLEX	5	0.238559644685302	0.682305472917445
TRANSPORTER COMPLEX	264	-0.0304344243318618	0.686786938500069
OUTER MEMBRANE	179	-0.036741033338385	0.686786938500069
ER TO GOLGI TRANSPORT VESICLE	66	0.0634165448611522	0.69267333616969
CENTRIOLE	96	-0.048058492088367	0.69267333616969
H4 HISTONE ACETYLTRANSFERASE COMPLEX	18	0.125569748522995	0.69267333616969
POTASSIUM CHANNEL COMPLEX	76	0.0596655838275599	0.69267333616969
PROTEIN PHOSPHATASE TYPE 1 COMPLEX	10	-0.135736891654304	0.69267333616969
U5 SNRNP	15	0.137326024365243	0.69267333616969
CHLORIDE CHANNEL COMPLEX	39	-0.0739734659642175	0.69267333616969
LYTIC VACUOLE MEMBRANE	261	-0.0303003989886249	0.69267333616969
NUCLEAR PORE	74	0.0596465326787307	0.69267333616969
GOLGI MEMBRANE	650	-0.0190973084295773	0.698365283102819
SMALL NUCLEAR RIBONUCLEOPROTEIN COMPLEX	56	0.0679528154470101	0.698365283102819
PHOTORECEPTOR INNER SEGMENT	30	0.0935365346345752	0.698840048984671
MITOCHONDRIAL MATRIX	377	0.0254321843527989	0.699056345379248
CONNEXON COMPLEX	15	0.132538399430157	0.699056345379248
DYNEIN COMPLEX	40	-0.0710724320451692	0.699056345379248
CD40 RECEPTOR COMPLEX	11	-0.125573135890771	0.69930062466586
INTRINSIC COMPONENT OF PLASMA MEMBRANE	1371	-0.0132479762272956	0.69930062466586
PROTEIN KINASE COMPLEX	86	0.0530741266586689	0.69930062466586
SWI SNF SUPERFAMILY TYPE COMPLEX	68	-0.0552023683179834	0.69930062466586
PRESYNAPTIC MEMBRANE	51	-0.0629032080316985	0.69930062466586
CARBOXY TERMINAL DOMAIN PROTEIN KINASE COMPLEX	20	0.1151072880777	0.69930062466586
IONOTROPIC GLUTAMATE RECEPTOR COMPLEX	43	0.0739783963215319	0.704331353294154
INTRACELLULAR VESICLE	1150	-0.0141104103382815	0.704331353294154
APICOLATERAL PLASMA MEMBRANE	13	-0.115201797565176	0.704331353294154
SEMAPHORIN RECEPTOR COMPLEX	11	-0.123210690374551	0.704331353294154
AUTOPHAGOSOME MEMBRANE	25	-0.0857128533504482	0.704331353294154
CALCIUM CHANNEL COMPLEX	54	-0.0598309722406233	0.704331353294154
SITE OF DOUBLE STRAND BREAK	29	-0.0800818493672174	0.704331353294154
CILIARY BASE	21	-0.0911018178233773	0.706543739518048
INTRINSIC COMPONENT OF MITOCHONDRIAL INNER MEMBRANE	20	0.108925613262861	0.706543739518048
CULLIN RING UBIQUITIN LIGASE COMPLEX	138	0.040073243510172	0.706543739518048
METHYLOSOME	12	0.142365413523108	0.706543739518048
PSEUDOPODIUM	17	0.118494942324144	0.706755485521196
HOST	12	0.143321405901525	0.706755485521196
NEURON PROJECTION MEMBRANE	31	-0.0752628470100695	0.710421180132823
KERATIN FILAMENT	47	-0.0618598458735262	0.710421180132823
INFLAMMASOME COMPLEX	11	-0.118661276836182	0.713812797015538
MYOSIN COMPLEX	55	-0.0565472762891183	0.721119501885614
SYNAPTONEMAL COMPLEX	26	0.0913840778974715	0.721119501885614
ENDOPLASMIC RETICULUM TUBULAR NETWORK	12	0.133847492642162	0.729922569683178
CELL TRAILING EDGE	11	-0.116047187547397	0.729922569683178
EXOCYST	15	0.120639386797462	0.729922569683178
CYTOPLASMIC MICROTUBULE	54	-0.0561090578681167	0.729922569683178
SPERM PART	112	0.0416989940047741	0.73440024707732
PRE AUTOPHAGOSOMAL STRUCTURE MEMBRANE	16	0.114691843414686	0.73440024707732
LYSOSOMAL LUMEN	82	-0.0449169769523527	0.734774467347386
ANCHORED COMPONENT OF EXTERNAL SIDE OF PLASMA MEMBRANE	12	-0.110592554708625	0.734774467347386
ACROSOMAL MEMBRANE	18	0.104255767731516	0.734774467347386
ENDOCYTIC VESICLE	238	0.0276423957010549	0.734774467347386
ORGANELLE MEMBRANE CONTACT SITE	11	0.13571489127233	0.734774467347386
PRONUCLEUS	14	-0.101251164325769	0.734774467347386
CONTRACTILE FIBER	186	-0.0300127512933812	0.734774467347386
CYTOSKELETON	1721	-0.0106654876148003	0.734774467347386
MICROTUBULE END	22	-0.0828706063938054	0.734774467347386
CLATHRIN COAT OF TRANS GOLGI NETWORK VESICLE	11	-0.11493315515171	0.734774467347386
COP9 SIGNALOSOME	33	-0.0674619125101136	0.739207175749084
PRIMARY LYSOSOME	15	0.113956128792762	0.739207175749084
TRANSCRIPTION EXPORT COMPLEX	13	-0.102021591867515	0.74435165312533
CENTROSOME	457	-0.0188369012506125	0.74435165312533
NMDA SELECTIVE GLUTAMATE RECEPTOR COMPLEX	10	-0.113931274498731	0.74435165312533
BLOOD MICROPARTICLE	90	-0.0412533992805534	0.74435165312533
ACROSOMAL VESICLE	70	0.049740749936236	0.74435165312533
NUCLEOLUS	800	0.0147198535624487	0.74435165312533
RNA POLYMERASE II TRANSCRIPTION FACTOR COMPLEX	93	0.0418723438789784	0.756121964452232
HIGH DENSITY LIPOPROTEIN PARTICLE	14	0.111412851449643	0.756121964452232
NUCLEAR REPLICATION FORK	37	-0.0609976573725428	0.756121964452232
AXONEME PART	19	0.0954350894761359	0.756121964452232
N TERMINAL PROTEIN ACETYLTRANSFERASE COMPLEX	11	0.126707875759321	0.757123966718318
EARLY ENDOSOME	281	-0.0226612312611303	0.765031758470299
ENDOSOME	743	-0.0142154485440661	0.765031758470299
PERINUCLEAR REGION OF CYTOPLASM	600	-0.015432439053019	0.770405229041756
SMALL RIBOSOMAL SUBUNIT	64	-0.0455408297242833	0.770405229041756
SPLICEOSOMAL TRI SNRNP COMPLEX	24	0.0811156645235317	0.770405229041756
CILIARY BASAL BODY	73	-0.0426599971849747	0.770405229041756
MEMBRANE PROTEIN COMPLEX	916	-0.0125925352009446	0.771751603495738
PRESPLICEOSOME	21	0.0862467282059912	0.772996664994088
CYTOPLASMIC SIDE OF MEMBRANE	157	-0.0289022372414207	0.775938850120622
ORGANELLAR SMALL RIBOSOMAL SUBUNIT	24	0.0790418195641206	0.776923537774248
XY BODY	14	-0.0899500251634273	0.777523447413871
SUPRAMOLECULAR FIBER	547	-0.0156894351406495	0.777523447413871
WASH COMPLEX	9	-0.108912675658269	0.779688311632172
PLASMA MEMBRANE RECEPTOR COMPLEX	158	0.0294622314775422	0.779710195223103
ORGANELLE ENVELOPE LUMEN	78	0.0423375558260895	0.779710195223103
AP TYPE MEMBRANE COAT ADAPTOR COMPLEX	38	-0.0556437191898197	0.779710195223103
ACTIN BASED CELL PROJECTION	162	-0.0275461367922173	0.782516313248173
CYTOPLASMIC UBIQUITIN LIGASE COMPLEX	12	-0.092872310443467	0.783729648700223
CLATHRIN VESICLE COAT	23	-0.069420212417157	0.783729648700223
SAGA TYPE COMPLEX	30	0.0671671562332207	0.783729648700223
MITOCHONDRIAL PART	871	0.012349596012611	0.783729648700223
LAMELLAR BODY	17	-0.0799040076351263	0.783729648700223
COPI VESICLE COAT	13	-0.0888197484354334	0.790010535953714
DNA REPLICATION FACTOR A COMPLEX	13	-0.0887190685758954	0.791565675984345
NUCLEAR MEMBRANE	267	0.0215598975106458	0.791565675984345
MITOCHONDRIAL MEMBRANE PART	159	-0.0266363111176623	0.793182244964563
VESICLE LUMEN	90	-0.0348471222544464	0.794275930469617
TERMINAL BOUTON	58	-0.0429499986838033	0.794275930469617
MALE GERM CELL NUCLEUS	12	0.103007463185661	0.800951335433406
PHOSPHATASE COMPLEX	44	-0.0475011530166854	0.801298015267849
NUCLEAR CYCLIN DEPENDENT PROTEIN KINASE HOLOENZYME COMPLEX	15	0.0926277161486735	0.801298015267849
APICAL DENDRITE	15	-0.0790094661660528	0.801298015267849
INNER MITOCHONDRIAL MEMBRANE PROTEIN COMPLEX	95	-0.0328876879326387	0.801298015267849
PRIMARY CILIUM	173	0.0258016804033937	0.801298015267849
AXONEMAL DYNEIN COMPLEX	11	0.105271538804749	0.801298015267849
GOLGI ASSOCIATED VESICLE	79	0.0376835134211368	0.805277267408144
ESC E Z COMPLEX	16	0.0857419929173407	0.808841364974556
COATED PIT	67	-0.0376214918843578	0.815353316552151
BRUSH BORDER	93	-0.0316536360880234	0.82231171446668
ENDOSOME LUMEN	21	0.0698354930466695	0.826790179016777
PRC1 COMPLEX	12	-0.082538242889206	0.826790179016777
CONDENSED CHROMOSOME	179	-0.0227246743541398	0.826790179016777
MAST CELL GRANULE	18	-0.0674573402736689	0.826790179016777
U12 TYPE SPLICEOSOMAL COMPLEX	23	0.067651740742224	0.826790179016777
MHC CLASS II PROTEIN COMPLEX	14	0.0854469408474771	0.827485681575624
MRNA CLEAVAGE AND POLYADENYLATION SPECIFICITY FACTOR COMPLEX	12	-0.0798481630240643	0.828868963610802
MCM COMPLEX	11	-0.0837868451828388	0.828868963610802
LAMELLIPODIUM MEMBRANE	18	-0.0667379965329846	0.828868963610802
SPERM MIDPIECE	11	0.0947504703915745	0.828868963610802
POLYSOME	39	-0.046063919895867	0.828868963610802
INTERCELLULAR BRIDGE	42	-0.0441461899213325	0.828868963610802
INTRINSIC COMPONENT OF THE CYTOPLASMIC SIDE OF THE PLASMA MEMBRANE	14	-0.0731538130643023	0.833563559609988
CILIARY TIP	41	0.0465441607087774	0.839383850918193
TRANSCRIPTIONALLY ACTIVE CHROMATIN	18	0.0712892480815854	0.839383850918193
NUCLEAR EXOSOME RNASE COMPLEX	14	0.0802496744304734	0.840127120625746
SECRETORY VESICLE	400	-0.014157866596918	0.840127120625746
SCHMIDT LANTERMAN INCISURE	11	-0.0790948957620122	0.840127120625746
PERICENTRIOLAR MATERIAL	18	0.0703583056410708	0.840127120625746
CENTRIOLAR SATELLITE	23	-0.056603237544867	0.840127120625746
DNA DIRECTED RNA POLYMERASE I COMPLEX	13	0.0815154937864378	0.844807655974918
PARANODE REGION OF AXON	12	-0.0739825447683012	0.849155646921406
EARLY ENDOSOME MEMBRANE	102	-0.0266298337196508	0.849155646921406
LOW DENSITY LIPOPROTEIN PARTICLE	10	-0.0796640235868209	0.850189456338395
U1 SNRNP	17	0.0684770669991113	0.850189456338395
CONDENSED CHROMOSOME CENTROMERIC REGION	96	-0.0270022709530338	0.850189456338395
PROTON TRANSPORTING V TYPE ATPASE COMPLEX	23	-0.0535508338460481	0.850189456338395
CYTOSOLIC RIBOSOME	106	-0.0255650114120273	0.850189456338395
TRANS GOLGI NETWORK	182	-0.0189877266208805	0.859917956288593
CYTOSOLIC LARGE RIBOSOMAL SUBUNIT	58	0.0352223293055956	0.859917956288593
GLIAL CELL PROJECTION	15	0.0702305031473498	0.859917956288593
RIBONUCLEOPROTEIN COMPLEX	664	-0.0102245918215959	0.859917956288593
PRP19 COMPLEX	13	0.0751916340739295	0.863137229769685
CELL DIVISION SITE	50	-0.0345064941783553	0.867231897612908
ENDORIBONUCLEASE COMPLEX	20	-0.0539080006414258	0.867231897612908
DENDRITE MEMBRANE	15	-0.0610880165588404	0.867231897612908
U4 U6 X U5 TRI SNRNP COMPLEX	19	0.0594116457194763	0.867231897612908
MICROTUBULE ORGANIZING CENTER	579	-0.0104596827131532	0.867231897612908
SPINDLE MIDZONE	25	-0.0467795340239835	0.873149353601412
MITOCHONDRION	1503	-0.00655538121182166	0.873149353601412
SPERM FLAGELLUM	45	0.0369910874152484	0.873149353601412
PHOTORECEPTOR OUTER SEGMENT	55	0.0334970132429655	0.873149353601412
ZYMOGEN GRANULE	12	-0.0650394241050039	0.873770412103018
ADA2 GCN5 ADA3 TRANSCRIPTION ACTIVATOR COMPLEX	14	-0.0599566067842158	0.873770412103018
LATE ENDOSOME	199	-0.0167426050305193	0.873770412103018
ENVELOPE	1007	0.00782940475261247	0.873770412103018
MYOSIN FILAMENT	22	0.0516186467184029	0.877863215429053
PRE AUTOPHAGOSOMAL STRUCTURE	30	0.0434743152657446	0.879313928875679
ACTIN CYTOSKELETON	400	0.0118034582980307	0.879313928875679
GABA RECEPTOR COMPLEX	14	-0.0573132605536439	0.882765908672319
ROUGH ENDOPLASMIC RETICULUM	67	-0.0267090563012779	0.882765908672319
MICROTUBULE	370	-0.0117678439229191	0.882765908672319
REPLISOME	27	0.0444577311016029	0.882765908672319
PERIKARYON	97	-0.0223064276545384	0.882765908672319
EXTERNAL SIDE OF PLASMA MEMBRANE	192	-0.0157503288712237	0.887100334769322
CILIARY PART	263	0.0136517908765916	0.889732633386949
POLE PLASM	11	0.0670791615665188	0.892239790236455
CHROMATOID BODY	12	0.0644213857095954	0.892239790236455
PROTEIN PHOSPHATASE TYPE 2A COMPLEX	19	-0.0471833015402827	0.892239790236455
ENDOCYTIC VESICLE MEMBRANE	142	0.0178459359304658	0.895363201259092
RUFFLE MEMBRANE	77	-0.0233009565309154	0.895363201259092
SIDE OF MEMBRANE	366	-0.0108967432880446	0.895363201259092
CHROMOCENTER	13	0.0597219000303008	0.895994148703284
MICROTUBULE ORGANIZING CENTER PART	137	-0.0171710988876052	0.900515178425103
CILIUM	392	0.0103705544922088	0.901818324776539
SPINDLE	271	-0.0121406760379154	0.901891620382623
GERM CELL NUCLEUS	15	0.0527015441871369	0.906644206265429
INTRINSIC COMPONENT OF GOLGI MEMBRANE	53	0.0273617626354322	0.907947211676845
RIBOSOME	208	0.0135656784948892	0.910385735651303
VIRION	4	0.0999665492991147	0.912721872637849
CONDENSED CHROMOSOME OUTER KINETOCHORE	12	0.0571154501257024	0.912721872637849
HEMOGLOBIN COMPLEX	8	0.0693684004214904	0.913379940775706
PODOSOME	22	-0.0385109160138445	0.913379940775706
CIS GOLGI NETWORK	40	0.0300348299076795	0.913379940775706
HOLO TFIIH COMPLEX	10	0.0600539531184885	0.917051939771419
GOLGI ASSOCIATED VESICLE MEMBRANE	49	0.0261993117575248	0.91903288777903
SMOOTH ENDOPLASMIC RETICULUM	30	0.0335667548717605	0.91903288777903
PHAGOCYTIC CUP	17	0.0447124782371362	0.91907828346173
OUTER MITOCHONDRIAL MEMBRANE PROTEIN COMPLEX	11	0.0542020950506738	0.924767008592258
INTERSTITIAL MATRIX	11	0.0543095371331777	0.924767008592258
METHYLTRANSFERASE COMPLEX	84	-0.0182935330689691	0.928337061942521
MITOCHONDRIAL ENVELOPE	631	0.00682807949771719	0.930972250957903
SPINDLE POLE	117	-0.0151463804303683	0.932653678655975
PLATELET DENSE GRANULE	18	-0.0369862713921883	0.936736328137421
CYTOPLASMIC EXOSOME RNASE COMPLEX	14	0.0436758135540456	0.941551349540365
ESCRT COMPLEX	26	-0.0299631740507417	0.942555751512321
FANCONI ANAEMIA NUCLEAR COMPLEX	11	0.0481041099663002	0.944487356673441
TRANS GOLGI NETWORK TRANSPORT VESICLE	27	0.0300475369397768	0.944487356673441
TRANSPORT VESICLE	311	0.00879527728837659	0.944487356673441
RIBOSOMAL SUBUNIT	151	0.01236924683604	0.947138592284039
MICROVILLUS	67	-0.0178613602317878	0.948320580503921
MRNA CLEAVAGE FACTOR COMPLEX	17	0.0363758902553053	0.948462438749939
MYOFILAMENT	20	0.0336541570210299	0.948462438749939
SAGA COMPLEX	8	-0.0485245730931986	0.948472686170529
CELL PROJECTION MEMBRANE	266	0.00891663450036903	0.948472686170529
ENDOPLASMIC RETICULUM SUBCOMPARTMENT	15	0.0378739666930006	0.948472686170529
FILOPODIUM	89	0.012543183520643	0.951980364727238
NUCLEAR ENVELOPE	393	0.00600002360058669	0.951980364727238
RETROMER COMPLEX	20	-0.0245381355512911	0.951980364727238
VOLTAGE GATED CALCIUM CHANNEL COMPLEX	35	0.0215820537233125	0.951980364727238
TRANS GOLGI NETWORK TRANSPORT VESICLE MEMBRANE	13	-0.0298618753563635	0.951980364727238
SARCOPLASMIC RETICULUM MEMBRANE	33	0.0196324295124844	0.951980364727238
INO80 TYPE COMPLEX	19	0.0309845988170233	0.951980364727238
BLOC 1 COMPLEX	14	-0.030052549604709	0.951980364727238
MITOTIC SPINDLE	52	0.01614901631423	0.951980364727238
PROTON TRANSPORTING TWO SECTOR ATPASE COMPLEX PROTON TRANSPORTING DOMAIN	19	-0.028768238299833	0.951980364727238
CAJAL BODY	50	-0.0192264340766234	0.951980364727238
INTRINSIC COMPONENT OF PEROXISOMAL MEMBRANE	12	0.0372123464816638	0.951980364727238
HOPS COMPLEX	13	-0.0310434391877024	0.951980364727238
UBIQUITIN LIGASE COMPLEX	247	0.00799153333070493	0.951980364727238
CELL CORTEX REGION	15	0.0302344709175312	0.951980364727238
CLUSTER OF ACTIN BASED CELL PROJECTIONS	119	-0.011529885001464	0.951980364727238
TCTN B9D COMPLEX	11	0.0424533935927364	0.951980364727238
EXOSOME RNASE COMPLEX	20	0.0273396565275519	0.951980364727238
BLOC COMPLEX	19	-0.0256441688351186	0.951980364727238
CATALYTIC COMPLEX	977	0.00369869669931149	0.951980364727238
FILOPODIUM TIP	11	0.0379277240075357	0.951980364727238
DNA HELICASE COMPLEX	12	-0.033144027558099	0.951980364727238
GAMMA TUBULIN COMPLEX	19	-0.0278576657408345	0.951980364727238
GOLGI TRANSPORT COMPLEX	12	0.0345002903712606	0.951980364727238
RUFFLE	147	-0.0103609881012295	0.951980364727238
ACTIN FILAMENT	68	0.0141484567231544	0.951980364727238
ANCHORED COMPONENT OF PLASMA MEMBRANE	30	0.0211925450575985	0.951980364727238
SODIUM POTASSIUM EXCHANGING ATPASE COMPLEX	8	0.0427436797258399	0.951980364727238
NPBAF COMPLEX	12	-0.0299981169006394	0.956773100142633
VACUOLAR LUMEN	101	-0.0103142967189741	0.957590439231819
ENDOPLASMIC RETICULUM CHAPERONE COMPLEX	11	-0.0302629996716946	0.957590439231819
PROTEIN LIPID COMPLEX	24	-0.0208181513044582	0.957590439231819
RNA CAP BINDING COMPLEX	10	-0.0289779528996643	0.958894562678873
SECRETORY GRANULE	304	0.00578994684290448	0.958894562678873
SET1C COMPASS COMPLEX	10	-0.0304129231866783	0.958894562678873
SIN3 TYPE COMPLEX	15	-0.024590676621717	0.958894562678873
ENDOLYSOSOME MEMBRANE	10	0.0302502452405239	0.958894562678873
SECRETORY GRANULE MEMBRANE	69	0.0115153479164319	0.958894562678873
NUCLEAR OUTER MEMBRANE ENDOPLASMIC RETICULUM MEMBRANE NETWORK	916	0.00322750263431912	0.958894562678873
TRIGLYCERIDE RICH LIPOPROTEIN PARTICLE	13	-0.0259196630946297	0.958894562678873
NUCLEAR UBIQUITIN LIGASE COMPLEX	41	-0.0129841837893315	0.973476349345171
COPI COATED VESICLE	23	-0.016910655387947	0.973821844817863
INTEGRATOR COMPLEX	13	0.0230336259960281	0.973821844817863
TRANSCRIPTION FACTOR TFIID COMPLEX	23	0.0162367972680112	0.974047687022522
VESICLE MEMBRANE	476	0.00349115302241831	0.974047687022522
NUCLEAR TRANSCRIPTIONAL REPRESSOR COMPLEX	21	0.0129350871850387	0.974047687022522
VACUOLAR PROTON TRANSPORTING V TYPE ATPASE COMPLEX	14	0.0160287577135842	0.974047687022522
CLATHRIN COATED VESICLE	146	0.00533535565080651	0.974047687022522
M BAND	20	-0.0169800601633125	0.974047687022522
PERINUCLEAR ENDOPLASMIC RETICULUM	13	0.0166820748989591	0.974047687022522
PCG PROTEIN COMPLEX	43	-0.0111017458249598	0.974047687022522
AXONAL GROWTH CONE	19	0.0150638448257699	0.974047687022522
STEREOCILIUM BUNDLE	32	0.0130720506283857	0.974047687022522
TRANSCRIPTION FACTOR TFTC COMPLEX	14	-0.016295318991371	0.974047687022522
SPECIFIC GRANULE	14	0.0196970756235683	0.974047687022522
EXTERNAL ENCAPSULATING STRUCTURE	10	0.0199985393474501	0.974047687022522
COATED VESICLE MEMBRANE	131	0.00527706453344394	0.974047687022522
U2 TYPE PRESPLICEOSOME	16	0.0196618917114852	0.974047687022522
NADH DEHYDROGENASE COMPLEX	40	0.0120341390932492	0.974047687022522
DNA DIRECTED RNA POLYMERASE II CORE COMPLEX	17	0.0171505872906227	0.974047687022522
COATED VESICLE	220	-0.00450905439682283	0.974047687022522
TELOMERE CAP COMPLEX	12	0.0182375087338244	0.974047687022522
EXTRINSIC COMPONENT OF PLASMA MEMBRANE	122	-0.005792204943648	0.974047687022522
TRANSPORT VESICLE MEMBRANE	137	0.00601835434176225	0.974047687022522
NEURON PROJECTION TERMINUS	118	0.00507093702082187	0.977055040156563
CYTOPLASMIC VESICLE PART	549	-0.00238597340485229	0.977055040156563
NUCLEOLAR PART	57	0.00714389251979371	0.977127593631722
MULTIVESICULAR BODY	35	-0.00852914908985281	0.978128542945299
ENDOLYSOSOME	15	-0.0130912451588573	0.978128542945299
ANCHORED COMPONENT OF MEMBRANE	113	-0.00457031606150654	0.97991790082809
MYOSIN II COMPLEX	21	-0.0100671518655252	0.981589803214789
INCLUSION BODY	69	-0.00515646889736617	0.985674179833049
NUCLEAR TRANSCRIPTION FACTOR COMPLEX	117	0.00379141514397193	0.987469223611735
EXTRINSIC COMPONENT OF CYTOPLASMIC SIDE OF PLASMA MEMBRANE	88	0.00398922814875712	0.991479503137177
ORGANELLE INNER MEMBRANE	472	-0.00150578203405335	0.991534700990294
PRERIBOSOME	58	-0.00434611691734858	0.991534700990294
NUCLEAR MEMBRANE PART	13	0.00941543000754906	0.991534700990294
CHD TYPE COMPLEX	17	-0.00764057395439534	0.991534700990294
COHESIN COMPLEX	9	0.0117007130966007	0.991534700990294
EUKARYOTIC TRANSLATION INITIATION FACTOR 3 COMPLEX	15	0.00780699659958903	0.992440153851767
CYTOCHROME COMPLEX	18	-0.00551040172504936	0.994192835299616
CONDENSED NUCLEAR CHROMOSOME	73	-0.0017201400533228	0.994192835299616
INTRINSIC COMPONENT OF MITOCHONDRIAL OUTER MEMBRANE	21	0.00477329926417042	0.994192835299616
DNA POLYMERASE COMPLEX	13	-0.00636701451032938	0.994192835299616
T CELL RECEPTOR COMPLEX	17	-0.00500216136701891	0.994192835299616
PLATELET DENSE GRANULE LUMEN	12	-0.00450260451828924	0.994192835299616
CATION CHANNEL COMPLEX	140	-0.00234333165379095	0.994192835299616
NUCLEOPLASM PART	665	0.00072206045190824	0.994192835299616
DNA DIRECTED RNA POLYMERASE III COMPLEX	18	-0.00469750031267297	0.994192835299616
CUL3 RING UBIQUITIN LIGASE COMPLEX	55	0.002833070942283	0.994192835299616
TRANSLATION PREINITIATION COMPLEX	15	-0.00602823723193616	0.994192835299616
GAP JUNCTION	25	-0.00340124842055168	0.994192835299616
DERLIN 1 RETROTRANSLOCATION COMPLEX	10	-0.00509185567427654	0.994192835299616
NUCLEAR OUTER MEMBRANE	21	0.00244456310074104	0.995041114432014
PML BODY	92	-0.00128758227636222	0.995041114432014
CLATHRIN COATED VESICLE MEMBRANE	75	0.00125781920522685	0.995041114432014
DENDRITE CYTOPLASM	14	-0.00218112555876499	0.997334946160462
DENSE CORE GRANULE	13	-0.00199610121145482	0.997334946160462
CYTOSOLIC PART	207	-0.0001364122478739	0.998259938049708
CORTICAL ACTIN CYTOSKELETON	53	-0.00015315071033765	0.998259938049708
SPERM PRINCIPAL PIECE	12	-0.00050048648357249	0.998259938049708
SPLICEOSOMAL COMPLEX	157	0.00026565701394969	0.998259938049708
PLASMA MEMBRANE RAFT	81	0.00060371838056585	0.998259938049708
