# Supplementary material for: Pancreatic MicroRNAs in Ictidomys tridecemlineatus Associated with Metabolic Diseases: Nature’s Insights into Important Biomarkers
Source: Biomolecules. 2025 Apr 23;15(5):616. doi: 10.3390/biom15050616 (PMC12109365; doi:10.3390/biom15050616)
Supplement: Supplementary file 1 [file biomolecules-15-00616-s001.zip › GO MF.csv]

GO Term	Genes Tested	Model Coefficient	p-value
PLATELET DERIVED GROWTH FACTOR BINDING	11	-0.550474591382503	3.14273191743558e-15
PROTEIN COMPLEX BINDING	865	-0.0942945655856956	4.3737568447164e-06
MACROMOLECULAR COMPLEX BINDING	1302	-0.0795339255377736	4.3737568447164e-06
EXTRACELLULAR MATRIX STRUCTURAL CONSTITUENT	63	-0.250078583866008	6.29776952296307e-05
DNA POLYMERASE BINDING	12	0.558172781895316	6.29776952296307e-05
GROWTH FACTOR BINDING	120	-0.176191813752695	0.00134949517866853
PROTEIN HETERODIMERIZATION ACTIVITY	420	-0.0957244935767289	0.00511572456495168
INTEGRIN BINDING	100	-0.159127204724427	0.0337681152375858
BETA CATENIN BINDING	83	-0.167219437748553	0.0526535416828522
TRANSCRIPTION COFACTOR BINDING	23	-0.280052475128141	0.0526535416828522
POLY A RNA BINDING	1134	-0.0505934025071924	0.070679586849056
MRNA BINDING	149	-0.123739347278662	0.0771269928366332
NUCLEAR LOCALIZATION SEQUENCE BINDING	20	0.422781938192442	0.0823743302000458
TRANSLATION ELONGATION FACTOR ACTIVITY	19	-0.276102708951537	0.0825013087011098
RNA HELICASE ACTIVITY	60	-0.177578694051499	0.0825013087011098
PHOSPHOLIPID BINDING	317	-0.082453887857459	0.12599232595583
ESTROGEN RECEPTOR BINDING	39	-0.202631344536504	0.136426410406757
NUCLEOSOME BINDING	44	-0.193579785232048	0.136881857391893
ACIDIC AMINO ACID TRANSMEMBRANE TRANSPORTER ACTIVITY	14	-0.282593585969905	0.136881857391893
TRANSLATION REGULATOR ACTIVITY NUCLEIC ACID BINDING	16	-0.288118066328068	0.136881857391893
UBIQUITIN LIKE PROTEIN CONJUGATING ENZYME ACTIVITY	29	0.298568276430915	0.146571914120807
POLY PURINE TRACT BINDING	19	-0.267718159867869	0.146571914120807
ALKALI METAL ION BINDING	14	-0.293036810902268	0.146571914120807
PROTEIN DOMAIN SPECIFIC BINDING	585	-0.0587263399907445	0.146571914120807
RIBOSOME BINDING	45	-0.184302520364468	0.146571914120807
CELL ADHESION MOLECULE BINDING	177	-0.101661378992899	0.146571914120807
THIOESTERASE BINDING	14	-0.278666729489393	0.146571914120807
CALCIUM ION BINDING	577	-0.0578927321142979	0.157398872012394
CAMP RESPONSE ELEMENT BINDING	13	-0.300860015589317	0.157398872012394
HISTONE BINDING	163	-0.102293029192273	0.157805124254499
TRANSMEMBRANE RECEPTOR PROTEIN TYROSINE KINASE ACTIVITY	59	-0.158558125785658	0.157805124254499
ADRENERGIC RECEPTOR BINDING	19	-0.242805832931333	0.177901233914496
METALLOENDOPEPTIDASE ACTIVITY	91	-0.128977093235805	0.177901233914496
POTASSIUM ION BINDING	10	-0.323065921250387	0.177901233914496
CORE PROMOTER BINDING	147	-0.104220411213778	0.179238175893987
POLY A BINDING	13	-0.300150807738879	0.179238175893987
LOW DENSITY LIPOPROTEIN RECEPTOR ACTIVITY	13	-0.267144734962636	0.210426939379193
COLLAGEN BINDING	59	-0.150616317208736	0.214713475108512
ACTIVATING TRANSCRIPTION FACTOR BINDING	55	-0.154739642168994	0.216810581371282
R SMAD BINDING	23	-0.224824068757987	0.234317640429122
HISTONE DEACETYLASE BINDING	100	-0.117644793670678	0.239838423445613
PEPTIDE HORMONE BINDING	24	-0.211101844444513	0.247272792862821
ENZYME BINDING	1637	-0.0327452580805111	0.252290834859836
TRANSLATION REGULATOR ACTIVITY	32	-0.188375628941031	0.257985804110138
GLYCOSAMINOGLYCAN BINDING	174	-0.0891294814489935	0.261477458928796
HEPARIN BINDING	135	-0.0994620506588784	0.26589141110622
PROTEIN SERINE THREONINE KINASE ACTIVATOR ACTIVITY	19	0.324402337893202	0.270668341412755
TRANSCRIPTION COACTIVATOR BINDING	10	-0.302981971976045	0.272424821165106
METALLOPEPTIDASE ACTIVITY	156	-0.0918040342699082	0.275571346189319
L AMINO ACID TRANSMEMBRANE TRANSPORTER ACTIVITY	49	-0.150235321894425	0.31408658318884
PHOSPHATIDYLINOSITOL BINDING	183	-0.0836485729883159	0.31408658318884
LOW DENSITY LIPOPROTEIN PARTICLE BINDING	13	-0.257189807943055	0.342572057277578
NUCLEOSOMAL DNA BINDING	29	-0.187694289225402	0.342572057277578
PURINE NTP DEPENDENT HELICASE ACTIVITY	88	-0.110796626412239	0.348332926924204
PROTEASOME BINDING	16	-0.233007552951954	0.348332926924204
DNA N GLYCOSYLASE ACTIVITY	15	-0.234326034591416	0.348332926924204
PROTEIN DIMERIZATION ACTIVITY	1028	-0.0367308653227716	0.348332926924204
GTPASE INHIBITOR ACTIVITY	14	0.334018569166391	0.348332926924204
RNA POLYMERASE II CORE BINDING	18	0.308035692781688	0.348332926924204
PHOSPHOLIPASE BINDING	16	-0.226804866456142	0.348332926924204
TRANSCRIPTIONAL REPRESSOR ACTIVITY RNA POLYMERASE II ACTIVATING TRANSCRIPTION FACTOR BINDING	51	-0.141176346447955	0.348332926924204
1 PHOSPHATIDYLINOSITOL BINDING	17	-0.226465387256731	0.348332926924204
ACTIN DEPENDENT ATPASE ACTIVITY	12	-0.252983216460644	0.348332926924204
TRANSMEMBRANE RECEPTOR PROTEIN KINASE ACTIVITY	75	-0.118615146867273	0.351331999951402
RACEMASE AND EPIMERASE ACTIVITY	14	0.316118216096018	0.351331999951402
DISULFIDE OXIDOREDUCTASE ACTIVITY	27	0.23941759734448	0.355119135462552
WNT ACTIVATED RECEPTOR ACTIVITY	22	-0.194966981452717	0.355119135462552
UBIQUITIN LIKE PROTEIN LIGASE BINDING	256	-0.0670947191281701	0.362306291331874
14 3 3 PROTEIN BINDING	19	-0.214433075768818	0.365615871368917
OXIDOREDUCTASE ACTIVITY ACTING ON A SULFUR GROUP OF DONORS	43	0.185966745632461	0.365615871368917
RNA POLYMERASE II DISTAL ENHANCER SEQUENCE SPECIFIC DNA BINDING	58	-0.130189555475731	0.365615871368917
MRNA 3 UTR BINDING	47	-0.143190828301858	0.365615871368917
RECEPTOR SIGNALING COMPLEX SCAFFOLD ACTIVITY	18	-0.207339104233199	0.36688116241918
PHOSPHORIC DIESTER HYDROLASE ACTIVITY	81	-0.110530830742426	0.372496694931821
PROTEASE BINDING	100	-0.100328704422201	0.375603375993005
RETINOID X RECEPTOR BINDING	16	-0.216368486464936	0.375603375993005
CORE PROMOTER SEQUENCE SPECIFIC DNA BINDING	97	-0.101700108802391	0.375603375993005
MICROTUBULE BINDING	190	-0.0745759702284173	0.377271281622855
NON MEMBRANE SPANNING PROTEIN TYROSINE KINASE ACTIVITY	41	0.189674398408997	0.380404229879847
RNA POLYMERASE CORE ENZYME BINDING	22	0.262428823279024	0.382472668284539
TRANSLATION FACTOR ACTIVITY RNA BINDING	85	-0.106418007879127	0.382472668284539
CHROMATIN BINDING	413	-0.0513013374317361	0.382472668284539
LIPID BINDING	567	-0.0443291144174728	0.382472668284539
PLATELET DERIVED GROWTH FACTOR RECEPTOR BINDING	15	-0.221908321642277	0.382472668284539
ARYLSULFATASE ACTIVITY	10	-0.248049599540262	0.390924808018473
5 3 EXONUCLEASE ACTIVITY	12	0.324848769439031	0.392103945508399
S ADENOSYLMETHIONINE DEPENDENT METHYLTRANSFERASE ACTIVITY	124	-0.0878487621132301	0.403518908102456
SULFUR COMPOUND BINDING	207	-0.0681670653196025	0.413688636479621
PYRIDOXAL PHOSPHATE BINDING	44	0.169270062785747	0.413688636479621
INTERMEDIATE FILAMENT BINDING	11	-0.246244993909642	0.413688636479621
RIBONUCLEOPROTEIN COMPLEX BINDING	91	-0.100191265411978	0.413688636479621
INTRAMOLECULAR OXIDOREDUCTASE ACTIVITY TRANSPOSING S S BONDS	20	0.259408202229056	0.413688636479621
RNA BINDING	1496	-0.0277991483236572	0.413688636479621
TRANSCRIPTION FACTOR ACTIVITY PROTEIN BINDING	549	-0.0432368124595679	0.416223345983214
STRUCTURE SPECIFIC DNA BINDING	111	-0.0904691509336228	0.416223345983214
AMINO ACID TRANSMEMBRANE TRANSPORTER ACTIVITY	69	-0.11142219310095	0.419576645086475
TRANSCRIPTION FACTOR BINDING	495	-0.0449967663381962	0.422640951137527
CYCLIN BINDING	18	-0.193614962598729	0.427176514188934
PROTEIN SERINE THREONINE TYROSINE KINASE ACTIVITY	38	0.179613603527883	0.439279365522018
MITOGEN ACTIVATED PROTEIN KINASE BINDING	23	-0.173126335966524	0.439279365522018
SYNTAXIN 1 BINDING	17	0.259281986651874	0.439279365522018
BETA 2 MICROGLOBULIN BINDING	10	0.315576759380107	0.439279365522018
HEPARAN SULFATE SULFOTRANSFERASE ACTIVITY	12	0.300175841603585	0.439279365522018
PROTEIN DEACETYLASE ACTIVITY	42	-0.132763620846862	0.439279365522018
PROTEIN BINDING INVOLVED IN PROTEIN FOLDING	13	0.310627426599541	0.439279365522018
PROTEIN LIPID COMPLEX BINDING	20	-0.18421656501616	0.439279365522018
UNFOLDED PROTEIN BINDING	86	0.11223320664964	0.439279365522018
CARBOHYDRATE PHOSPHATASE ACTIVITY	8	0.372984700070049	0.439279365522018
RAS GUANYL NUCLEOTIDE EXCHANGE FACTOR ACTIVITY	211	-0.0638096215294087	0.439279365522018
CO SMAD BINDING	11	0.316584350242964	0.439279365522018
RECEPTOR SIGNALING PROTEIN SERINE THREONINE KINASE ACTIVITY	87	0.114073066351621	0.439279365522018
LIGAND DEPENDENT NUCLEAR RECEPTOR BINDING	22	-0.175582031532703	0.439279365522018
SUMO TRANSFERASE ACTIVITY	14	-0.207149658051964	0.439279365522018
SPECTRIN BINDING	23	-0.171657242004863	0.439279365522018
LIPOPROTEIN PARTICLE RECEPTOR ACTIVITY	15	-0.2061550217233	0.439279365522018
ORGANIC CATION TRANSMEMBRANE TRANSPORTER ACTIVITY	13	-0.213349090408441	0.439279365522018
TRANSLATION REPRESSOR ACTIVITY	19	-0.190997123247331	0.439279365522018
SEQUENCE SPECIFIC DNA BINDING	917	-0.0325585177666541	0.439279365522018
NOTCH BINDING	18	-0.186956003181354	0.439279365522018
RECEPTOR INHIBITOR ACTIVITY	9	-0.240133182605795	0.439279365522018
CIS TRANS ISOMERASE ACTIVITY	37	-0.13859446614041	0.439668674608901
CALMODULIN BINDING	165	-0.0708020968655571	0.439668674608901
PROTEIN METHYLTRANSFERASE ACTIVITY	74	-0.101387670998021	0.447900784395235
DRUG BINDING	98	-0.0890232150022123	0.447900784395235
PROTEIN SERINE THREONINE KINASE ACTIVITY	409	0.0495068085775996	0.447900784395235
K63 LINKED POLYUBIQUITIN BINDING	17	-0.187749415943322	0.450324554121949
PHOSPHATASE ACTIVATOR ACTIVITY	11	-0.222223153772162	0.463183989868304
STEROID HORMONE RECEPTOR BINDING	78	-0.0973248017771266	0.471564301373099
PROTEIN TYROSINE SERINE THREONINE PHOSPHATASE ACTIVITY	41	0.160428599551286	0.476149613240488
SMAD BINDING	69	-0.101063795383693	0.481848815268611
CYTOSKELETAL PROTEIN BINDING	747	-0.033035502221986	0.481848815268611
PROTEIN BINDING INVOLVED IN CELL ADHESION	16	-0.179964332499973	0.481848815268611
SIGNAL SEQUENCE BINDING	37	0.160688699384075	0.481848815268611
I SMAD BINDING	11	-0.214377363847634	0.481848815268611
ATP DEPENDENT MICROTUBULE MOTOR ACTIVITY	18	-0.174400914009172	0.481848815268611
N METHYLTRANSFERASE ACTIVITY	77	-0.0953366171636608	0.481848815268611
ATPASE REGULATOR ACTIVITY	30	0.181141877678919	0.481848815268611
EXTRACELLULAR MATRIX BINDING	46	-0.120375252243586	0.481848815268611
SINGLE STRANDED RNA BINDING	65	-0.10088672445008	0.481848815268611
ANDROGEN RECEPTOR BINDING	38	-0.131110263442778	0.481848815268611
INTRONIC TRANSCRIPTION REGULATORY REGION DNA BINDING	11	0.288731723367618	0.481848815268611
ALCOHOL DEHYDROGENASE NADP ACTIVITY	14	0.263617579805103	0.481848815268611
CHROMATIN DNA BINDING	76	-0.0961079564950375	0.481848815268611
MAP KINASE KINASE KINASE ACTIVITY	21	0.215544596528111	0.481848815268611
PROTEOGLYCAN BINDING	28	-0.147256060365732	0.481848815268611
NAD BINDING	51	-0.113722515462192	0.481848815268611
ORGANIC ACID TRANSMEMBRANE TRANSPORTER ACTIVITY	120	-0.0770014689832715	0.481848815268611
LIPASE ACTIVATOR ACTIVITY	11	-0.210114445725558	0.481848815268611
HYDROLASE ACTIVITY HYDROLYZING N GLYCOSYL COMPOUNDS	22	-0.162150193882083	0.481848815268611
NAD DEPENDENT PROTEIN DEACETYLASE ACTIVITY	16	-0.188923707654652	0.481848815268611
DICARBOXYLIC ACID TRANSMEMBRANE TRANSPORTER ACTIVITY	28	-0.143275928604539	0.481848815268611
RNA POLYMERASE II ACTIVATING TRANSCRIPTION FACTOR BINDING	35	-0.133059584766389	0.481848815268611
IRON ION BINDING	131	0.0823873522989757	0.481848815268611
2 IRON 2 SULFUR CLUSTER BINDING	17	0.244258559037874	0.481848815268611
TRANSFERASE ACTIVITY TRANSFERRING ONE CARBON GROUPS	193	-0.0624866849052607	0.481848815268611
INTRAMOLECULAR OXIDOREDUCTASE ACTIVITY	49	0.140470966737525	0.481848815268611
SIGNALING PATTERN RECOGNITION RECEPTOR ACTIVITY	15	0.254642176738731	0.481848815268611
STRUCTURAL MOLECULE ACTIVITY	618	-0.0350920404724098	0.481848815268611
SNORNA BINDING	24	-0.158394889646304	0.481848815268611
WNT PROTEIN BINDING	28	-0.142830536028302	0.482931059759603
RETINOIC ACID RECEPTOR BINDING	35	-0.130128684650006	0.482931059759603
POTASSIUM CHANNEL REGULATOR ACTIVITY	40	0.149780695551533	0.483867122977968
NARROW PORE CHANNEL ACTIVITY	13	0.249293300001953	0.50523541780125
O METHYLTRANSFERASE ACTIVITY	17	-0.171152657649799	0.50523541780125
OXIDOREDUCTASE ACTIVITY ACTING ON A SULFUR GROUP OF DONORS DISULFIDE AS ACCEPTOR	11	0.275468050437622	0.50523541780125
GROWTH FACTOR RECEPTOR BINDING	123	0.0817566194172794	0.50523541780125
CHLORIDE CHANNEL REGULATOR ACTIVITY	13	0.253687495574295	0.50523541780125
RNA POLYMERASE ACTIVITY	44	0.140087202501182	0.50523541780125
ARMADILLO REPEAT DOMAIN BINDING	13	-0.197810289811278	0.50523541780125
ENHANCER BINDING	85	-0.0855819572872773	0.506227842290221
SUMO BINDING	13	0.277223399243214	0.506227842290221
TRANSFERASE ACTIVITY TRANSFERRING NITROGENOUS GROUPS	20	-0.159658167314474	0.506227842290221
ATPASE ACTIVITY COUPLED TO TRANSMEMBRANE MOVEMENT OF IONS PHOSPHORYLATIVE MECHANISM	30	-0.134143892700217	0.514392071801118
ACTIN FILAMENT BINDING	113	-0.0739440269012225	0.520235892218345
BASAL TRANSCRIPTION MACHINERY BINDING	25	0.188379804007114	0.520235892218345
SODIUM ION BINDING	9	-0.220589931361492	0.533781513059519
ATPASE ACTIVATOR ACTIVITY	17	0.221134108487093	0.545054821885708
MAP KINASE KINASE ACTIVITY	12	0.264575504585968	0.548945298376325
ANION TRANSMEMBRANE TRANSPORTER ACTIVITY	244	-0.0504244450451699	0.553435949913712
HELICASE ACTIVITY	141	-0.0645418630132299	0.555529910817474
DOUBLE STRANDED DNA BINDING	701	-0.0306720939093679	0.555529910817474
PROTEIN TYROSINE PHOSPHATASE ACTIVITY	93	0.089642397316277	0.555529910817474
DNA APURINIC OR APYRIMIDINIC SITE LYASE ACTIVITY	14	-0.179757651045545	0.555529910817474
CARBON NITROGEN LIGASE ACTIVITY WITH GLUTAMINE AS AMIDO N DONOR	11	-0.196915680415554	0.555529910817474
SINGLE STRANDED DNA DEPENDENT ATPASE ACTIVITY	13	0.241079240239478	0.555529910817474
CYSTEINE TYPE ENDOPEPTIDASE ACTIVITY INVOLVED IN APOPTOTIC PROCESS	14	-0.176962254029013	0.556733158816082
HISTONE ACETYLTRANSFERASE BINDING	27	-0.136059440070059	0.560411958082149
ACTIVIN BINDING	12	-0.205157171435984	0.564710765268507
RAL GTPASE BINDING	13	0.252044392802873	0.566011730490639
HORMONE BINDING	50	-0.101871569638521	0.579949833367342
NEUROPEPTIDE RECEPTOR ACTIVITY	29	0.155812388563537	0.587709410464034
GLYCOPROTEIN BINDING	94	-0.0757143185078332	0.587709410464034
SNAP RECEPTOR ACTIVITY	36	0.141258511675003	0.587816188736458
LYSINE N METHYLTRANSFERASE ACTIVITY	52	-0.0990248331464641	0.587816188736458
GLUTAMATE RECEPTOR BINDING	35	-0.117267308269164	0.589637874860008
APOLIPOPROTEIN BINDING	14	-0.172858661600493	0.591947605423085
PHOSPHATIDYLINOSITOL PHOSPHATE BINDING	107	-0.0700141938223898	0.598621545125398
ANTIPORTER ACTIVITY	57	-0.0934156378723429	0.598621545125398
MICROFILAMENT MOTOR ACTIVITY	20	-0.147160038365114	0.598621545125398
KINASE BINDING	571	-0.0315426827568354	0.600623957665658
GLUCOSE BINDING	11	-0.184788800763107	0.600623957665658
MAP KINASE PHOSPHATASE ACTIVITY	14	0.239001802175322	0.600623957665658
PHOSPHATIDYLINOSITOL PHOSPHATE KINASE ACTIVITY	15	-0.163820347898898	0.600623957665658
TRANSMEMBRANE RECEPTOR PROTEIN PHOSPHATASE ACTIVITY	16	-0.159773262877336	0.600623957665658
CYTOKINE RECEPTOR ACTIVITY	77	0.0922911027278217	0.600623957665658
RECEPTOR BINDING	1288	-0.0217397862785639	0.600623957665658
ORGANIC ANION TRANSMEMBRANE TRANSPORTER ACTIVITY	150	-0.0587145240100279	0.609556049464535
TRANSMEMBRANE TRANSPORTER ACTIVITY	845	-0.0260375928505458	0.611434507040273
MISFOLDED PROTEIN BINDING	12	-0.181346802760876	0.61736910107411
C C CHEMOKINE RECEPTOR ACTIVITY	10	0.24870079180938	0.61736910107411
NEUROTRANSMITTER BINDING	22	0.171294600348851	0.618402180164494
FIBRONECTIN BINDING	23	-0.134936743057606	0.618402180164494
PROTEIN DISULFIDE OXIDOREDUCTASE ACTIVITY	21	0.176288833816098	0.618402180164494
PEPTIDE ANTIGEN BINDING	26	0.156700117793452	0.618402180164494
3 5 DNA HELICASE ACTIVITY	11	0.240134769929754	0.618402180164494
SNARE BINDING	112	0.0739852519888228	0.618402180164494
POLYUBIQUITIN BINDING	39	-0.106278872776699	0.623368862683671
PROTON TRANSPORTING ATP SYNTHASE ACTIVITY ROTATIONAL MECHANISM	10	-0.189690518302929	0.626692436512007
HORMONE RECEPTOR BINDING	149	-0.0570823454115602	0.63125504184974
TELOMERASE RNA BINDING	12	0.228662436282815	0.63125504184974
REGULATORY REGION NUCLEIC ACID BINDING	753	-0.0263167973727623	0.633039667512473
TRANSCRIPTIONAL ACTIVATOR ACTIVITY RNA POLYMERASE II TRANSCRIPTION REGULATORY REGION SEQUENCE SPECIFIC BINDING	290	-0.0410950735649797	0.633039667512473
GLYCINE BINDING	10	-0.187747680749866	0.633039667512473
HMG BOX DOMAIN BINDING	17	-0.155554250983033	0.633039667512473
TRANSCRIPTIONAL REPRESSOR ACTIVITY RNA POLYMERASE II TRANSCRIPTION FACTOR BINDING	80	-0.0752461592996299	0.633039667512473
TRANSCRIPTIONAL ACTIVATOR ACTIVITY RNA POLYMERASE II CORE PROMOTER PROXIMAL REGION SEQUENCE SPECIFIC BINDING	208	-0.0480610925168504	0.633039667512473
UBIQUITIN LIKE PROTEIN CONJUGATING ENZYME BINDING	33	-0.112312460502726	0.633039667512473
PHOSPHATIDYLINOSITOL 4 PHOSPHATE BINDING	17	-0.150679793774208	0.633039667512473
POLY PYRIMIDINE TRACT BINDING	17	-0.152311186868241	0.641212311813385
MANGANESE ION BINDING	46	-0.0957830505914345	0.641212311813385
SECONDARY ACTIVE TRANSMEMBRANE TRANSPORTER ACTIVITY	192	-0.0491364146113295	0.641212311813385
RNA POLYMERASE II TRANSCRIPTION COACTIVATOR ACTIVITY	35	-0.108483220523184	0.641212311813385
METHYL CPG BINDING	17	-0.147240991839015	0.641212311813385
P53 BINDING	64	-0.0826480735604627	0.641212311813385
AMINOPEPTIDASE ACTIVITY	37	-0.104829460871018	0.643141052152338
UBIQUITIN LIKE PROTEIN BINDING	116	-0.0618841411556284	0.645623983786928
RECEPTOR SERINE THREONINE KINASE BINDING	15	-0.153466938556092	0.645623983786928
FATTY ACYL COA BINDING	29	0.138925772326527	0.657879052069292
PHOSPHATIDYLINOSITOL 4 5 BISPHOSPHATE BINDING	47	-0.0925998566262485	0.658832894224344
PEPTIDE HORMONE RECEPTOR BINDING	12	0.214011332673826	0.658832894224344
NUCLEOSIDE DIPHOSPHATE KINASE ACTIVITY	15	-0.150639249163389	0.658832894224344
STRUCTURAL CONSTITUENT OF NUCLEAR PORE	14	0.202820169215169	0.658832894224344
CATION TRANSPORTING ATPASE ACTIVITY	53	-0.0862823922621406	0.658832894224344
PHOSPHATIDYLINOSITOL 3 KINASE BINDING	29	-0.115753175503864	0.658832894224344
RAC GTPASE BINDING	38	0.120307340084714	0.658832894224344
PROTEIN BINDING INVOLVED IN CELL CELL ADHESION	11	-0.171395408537574	0.658832894224344
SYMPORTER ACTIVITY	120	-0.0592235914378677	0.658832894224344
TBP CLASS PROTEIN BINDING	20	0.167965923490102	0.658832894224344
RNA POLYMERASE II TRANSCRIPTION FACTOR BINDING	102	-0.0642272071661339	0.658832894224344
HISTONE KINASE ACTIVITY	18	0.180549633524941	0.658832894224344
LOW DENSITY LIPOPROTEIN PARTICLE RECEPTOR BINDING	15	-0.154334268877912	0.668707748063768
TITIN BINDING	13	-0.158022335038491	0.6715995306646
PROTEIN N TERMINUS BINDING	96	-0.0648049290587496	0.676563689232099
TUBULIN BINDING	251	-0.0410136161835162	0.678670683462221
MIRNA BINDING	16	-0.143831289380325	0.683074046421434
RNA POLYMERASE BINDING	35	0.122599696111329	0.683074046421434
SERINE TYPE ENDOPEPTIDASE INHIBITOR ACTIVITY	74	-0.0721040581191978	0.683074046421434
NUCLEOTIDE TRANSMEMBRANE TRANSPORTER ACTIVITY	18	-0.135710830148674	0.688209398511723
PHOSPHATE TRANSMEMBRANE TRANSPORTER ACTIVITY	27	-0.112610194901635	0.691250826668199
INOSITOL PHOSPHATE PHOSPHATASE ACTIVITY	20	0.157607318100476	0.691250826668199
PDZ DOMAIN BINDING	87	-0.0661225672433961	0.691250826668199
LIGASE ACTIVITY	383	-0.0330045137649199	0.691250826668199
ALDO KETO REDUCTASE NADP ACTIVITY	20	0.157609565215527	0.695655384309617
TRANSITION METAL ION TRANSMEMBRANE TRANSPORTER ACTIVITY	37	-0.0976510007607594	0.695655384309617
HYDROGEN EXPORTING ATPASE ACTIVITY	26	-0.113546592408062	0.695655384309617
ANGIOTENSIN RECEPTOR BINDING	12	-0.156962711456287	0.695655384309617
TRANSFORMING GROWTH FACTOR BETA BINDING	16	-0.14382322823597	0.696940413003627
WW DOMAIN BINDING	28	0.131551560203448	0.701767865444373
ACTIVE TRANSMEMBRANE TRANSPORTER ACTIVITY	302	-0.0360349827494027	0.701767865444373
TASTE RECEPTOR ACTIVITY	11	0.205124591071699	0.701767865444373
NUCLEOBASE CONTAINING COMPOUND TRANSMEMBRANE TRANSPORTER ACTIVITY	30	-0.104913964044008	0.701767865444373
THYROID HORMONE RECEPTOR BINDING	30	-0.105400454316625	0.701767865444373
CADHERIN BINDING	28	-0.109469688204263	0.701767865444373
PROTEIN PHOSPHATASE 2A BINDING	26	-0.114194717986549	0.701767865444373
CYTOKINE RECEPTOR BINDING	232	0.0432587262843071	0.702440431949846
SH3 DOMAIN BINDING	105	-0.0585421178370523	0.704956741201895
TRANSCRIPTION FACTOR ACTIVITY RNA POLYMERASE II TRANSCRIPTION FACTOR BINDING	126	-0.0537735058672468	0.704956741201895
VITAMIN BINDING	67	-0.0722052246928473	0.704956741201895
IONOTROPIC GLUTAMATE RECEPTOR BINDING	21	-0.120721090077627	0.712539302360038
NUCLEOCYTOPLASMIC TRANSPORTER ACTIVITY	23	0.143160768602383	0.712539302360038
CARGO RECEPTOR ACTIVITY	52	-0.0801649914242371	0.712539302360038
PHOSPHATIDYLINOSITOL 3 KINASE ACTIVITY	67	-0.0713860956545966	0.712539302360038
G PROTEIN BETA GAMMA SUBUNIT COMPLEX BINDING	19	0.153101447476191	0.719520414650361
MYOSIN V BINDING	17	0.16442227570598	0.721703374750679
PHOSPHATIDYLINOSITOL 5 PHOSPHATE BINDING	9	-0.17181856176456	0.725023509402707
LIPOPROTEIN PARTICLE RECEPTOR BINDING	19	-0.126040992628774	0.725023509402707
ALPHA TUBULIN BINDING	21	-0.118745827219676	0.725023509402707
ISOMERASE ACTIVITY	142	0.0534770423564052	0.725256483671933
ADENYL NUCLEOTIDE BINDING	1373	-0.0169742622634306	0.727502512571611
STEROL BINDING	38	0.104796717598792	0.732377031930482
MACROMOLECULE TRANSMEMBRANE TRANSPORTER ACTIVITY	19	-0.122458579322198	0.732377031930482
RECEPTOR SIGNALING PROTEIN ACTIVITY	161	0.049534644786046	0.732377031930482
METALLOAMINOPEPTIDASE ACTIVITY	14	-0.140478356878648	0.732377031930482
HISTONE METHYLTRANSFERASE ACTIVITY	52	-0.0779519973190396	0.732377031930482
BHLH TRANSCRIPTION FACTOR BINDING	27	-0.104571641078833	0.735471307921433
FIBROBLAST GROWTH FACTOR RECEPTOR BINDING	27	0.121462689508789	0.735471307921433
STEROID BINDING	77	0.0712417114748752	0.735471307921433
ADENYLYLTRANSFERASE ACTIVITY	22	0.138875337163537	0.735471307921433
PHOSPHOTRANSFERASE ACTIVITY FOR OTHER SUBSTITUTED PHOSPHATE GROUPS	19	0.147095787299184	0.735471307921433
PHOSPHATIDYLINOSITOL BISPHOSPHATE BINDING	67	-0.0682803350379427	0.735471307921433
METAL CLUSTER BINDING	54	0.0860974849710406	0.735471307921433
BITTER TASTE RECEPTOR ACTIVITY	9	0.210843192424362	0.735471307921433
MYOSIN BINDING	55	0.084843288987578	0.735471307921433
VOLTAGE GATED CATION CHANNEL ACTIVITY	112	0.0581762425316205	0.735820096837365
THREONINE TYPE PEPTIDASE ACTIVITY	19	0.146373587886112	0.7379371036349
BILE ACID TRANSMEMBRANE TRANSPORTER ACTIVITY	11	0.188369729883677	0.740179874626787
PROTEIN KINASE C BINDING	48	-0.0785147189871534	0.744858488473849
POLYOL TRANSMEMBRANE TRANSPORTER ACTIVITY	12	-0.14405983578998	0.744858488473849
SODIUM AMINO ACID SYMPORTER ACTIVITY	11	-0.14926031193869	0.765264294656832
SIGNALING ADAPTOR ACTIVITY	69	0.0723102951594792	0.765264294656832
DEACETYLASE ACTIVITY	54	-0.0730245743408837	0.765264294656832
TRANSCRIPTIONAL ACTIVATOR ACTIVITY RNA POLYMERASE II DISTAL ENHANCER SEQUENCE SPECIFIC BINDING	24	-0.105041926870673	0.766417573800388
G PROTEIN COUPLED RECEPTOR ACTIVITY	378	0.0300336546675999	0.766417573800388
ANION CHANNEL ACTIVITY	71	-0.0634282402870908	0.766417573800388
N ACYLTRANSFERASE ACTIVITY	93	0.061546824279759	0.766417573800388
ANION TRANSMEMBRANE TRANSPORTING ATPASE ACTIVITY	10	0.193218799006884	0.766417573800388
HISTONE DEACETYLASE ACTIVITY H3 K14 SPECIFIC	12	-0.143855659906463	0.770702635931873
RNA POLYMERASE II REPRESSING TRANSCRIPTION FACTOR BINDING	27	0.117428392463993	0.77998760530328
DIVALENT INORGANIC CATION TRANSMEMBRANE TRANSPORTER ACTIVITY	146	-0.0442997441041329	0.782006920061898
TRANSCRIPTION FACTOR ACTIVITY DIRECT LIGAND REGULATED SEQUENCE SPECIFIC DNA BINDING	44	-0.0776995451063469	0.782006920061898
FAD BINDING	11	-0.142405889047055	0.782006920061898
ORGANOPHOSPHATE ESTER TRANSMEMBRANE TRANSPORTER ACTIVITY	21	-0.108950700423519	0.782006920061898
AMINE BINDING	8	-0.16206946645275	0.786901071619093
RIBONUCLEOTIDE BINDING	1688	-0.0139744648807145	0.787204403629017
LIGASE REGULATOR ACTIVITY	13	-0.133171707044148	0.792217450896469
CHEMOATTRACTANT ACTIVITY	23	0.123586779224052	0.792217450896469
AMIDE BINDING	232	-0.0347600856027732	0.796206781447328
GABA RECEPTOR BINDING	15	-0.122725941209727	0.796206781447328
KINASE ACTIVATOR ACTIVITY	60	0.0732971720193214	0.796206781447328
HISTONE LYSINE N METHYLTRANSFERASE ACTIVITY	41	-0.0785951981310074	0.796206781447328
POLYPEPTIDE N ACETYLGALACTOSAMINYLTRANSFERASE ACTIVITY	15	0.151932011792077	0.796512930994504
HEPARAN SULFATE PROTEOGLYCAN BINDING	18	0.135337110807344	0.800722820633881
ION ANTIPORTER ACTIVITY	35	-0.0832632878954775	0.802707082665625
LYSOPHOSPHOLIPID ACYLTRANSFERASE ACTIVITY	19	-0.1095596929631	0.805920806632742
PEPTIDASE INHIBITOR ACTIVITY	137	-0.0437691882368178	0.805920806632742
BIOACTIVE LIPID RECEPTOR ACTIVITY	13	0.158111571559951	0.806276937336935
FILAMIN BINDING	10	-0.143068659776962	0.807093945900515
CARBON SULFUR LYASE ACTIVITY	11	0.171573727494067	0.813322917250434
ACTININ BINDING	26	0.109593194631993	0.815156134353689
EPHRIN RECEPTOR BINDING	23	0.117314267577986	0.815156134353689
ARACHIDONIC ACID MONOOXYGENASE ACTIVITY	10	-0.141188008620958	0.815156134353689
INTERLEUKIN 1 RECEPTOR BINDING	14	0.150178607957427	0.819846143860332
SULFURIC ESTER HYDROLASE ACTIVITY	15	-0.117913642020693	0.824927384110956
SOLUTE CATION ANTIPORTER ACTIVITY	23	-0.0970457622060925	0.826057555601756
PROTEIN CHANNEL ACTIVITY	10	-0.141515639849888	0.826057555601756
DNA POLYMERASE ACTIVITY	34	0.0920363271701323	0.826877547274233
METHYLATED HISTONE BINDING	43	-0.0720835241351256	0.826877547274233
RNA POLYMERASE II TRANSCRIPTION COREPRESSOR ACTIVITY	24	0.111527826484489	0.826877547274233
TAU PROTEIN BINDING	12	-0.131810069826669	0.826877547274233
RAN GTPASE BINDING	31	0.0964986561310514	0.826877547274233
PROTEIN TRANSPORTER ACTIVITY	95	0.0533355873828011	0.826877547274233
TRANSCRIPTION FACTOR ACTIVITY RNA POLYMERASE II CORE PROMOTER PROXIMAL REGION SEQUENCE SPECIFIC BINDING	304	-0.0282116423904454	0.826877547274233
NEUROPILIN BINDING	14	-0.11719514773442	0.826877547274233
PROTEIN KINASE A CATALYTIC SUBUNIT BINDING	14	-0.121291872892114	0.826877547274233
PROTEIN PHOSPHATASE 1 BINDING	18	-0.10830535174885	0.826877547274233
PROTEIN TYROSINE KINASE BINDING	51	-0.0657772755868628	0.826877547274233
SH3 SH2 ADAPTOR ACTIVITY	48	0.0773292156593785	0.826877547274233
OXIDOREDUCTASE ACTIVITY ACTING ON THE ALDEHYDE OR OXO GROUP OF DONORS	39	-0.0744719088247223	0.826877547274233
G PROTEIN COUPLED CHEMOATTRACTANT RECEPTOR ACTIVITY	20	0.118588604767643	0.826877547274233
CYTOKINE ACTIVITY	172	0.0394027916701352	0.826877547274233
4 IRON 4 SULFUR CLUSTER BINDING	37	0.0868189138372009	0.826877547274233
INOSITOL TETRAKISPHOSPHATE PHOSPHATASE ACTIVITY	11	0.160189964238207	0.830859130235223
DYNEIN BINDING	25	-0.0910737758984652	0.831178616160169
PROTEIN KINASE A REGULATORY SUBUNIT BINDING	15	-0.113019696270898	0.832903630409375
VOLTAGE GATED ANION CHANNEL ACTIVITY	12	-0.124592856263715	0.832903630409375
C ACYLTRANSFERASE ACTIVITY	13	0.145452116862838	0.840785089866238
GAMMA CATENIN BINDING	11	0.159110386458213	0.840785089866238
INSULIN LIKE GROWTH FACTOR BINDING	24	-0.0904292127102041	0.841000343411741
CALCIUM ION TRANSMEMBRANE TRANSPORTER ACTIVITY	109	-0.0446522212394237	0.841000343411741
TRANSFERASE ACTIVITY TRANSFERRING ALKYL OR ARYL OTHER THAN METHYL GROUPS	54	0.0678049697766136	0.849011866000201
THIOLESTER HYDROLASE ACTIVITY	27	-0.0849231453300797	0.849011866000201
S100 PROTEIN BINDING	13	0.14696478784844	0.849011866000201
CORECEPTOR ACTIVITY	36	0.0837109160704752	0.849011866000201
CARBON OXYGEN LYASE ACTIVITY	64	-0.0567632576021934	0.849011866000201
ACTIVE ION TRANSMEMBRANE TRANSPORTER ACTIVITY	142	-0.0376588446366608	0.851471277190785
G PROTEIN ALPHA SUBUNIT BINDING	19	-0.097304648795185	0.851471277190785
3 5 CYCLIC GMP PHOSPHODIESTERASE ACTIVITY	11	0.150660909023308	0.851471277190785
CLATHRIN BINDING	57	-0.0581249615392369	0.851471277190785
CATION CATION ANTIPORTER ACTIVITY	20	-0.0950008071416548	0.851471277190785
PEPTIDASE ACTIVATOR ACTIVITY	37	0.0808741330508159	0.851471277190785
RNA POLYMERASE II TRANSCRIPTION FACTOR ACTIVITY SEQUENCE SPECIFIC DNA BINDING	569	-0.0195682781922454	0.851471277190785
CALMODULIN DEPENDENT PROTEIN KINASE ACTIVITY	25	-0.085169785621204	0.851471277190785
MONOCARBOXYLIC ACID TRANSMEMBRANE TRANSPORTER ACTIVITY	38	-0.0714803247427802	0.851471277190785
GTP RHO BINDING	15	0.131467300551729	0.851471277190785
DRUG TRANSPORTER ACTIVITY	19	-0.0965375643634205	0.851471277190785
RECEPTOR ACTIVITY	1052	-0.0146364443305629	0.851471277190785
GTP DEPENDENT PROTEIN BINDING	16	-0.10592428344625	0.851471277190785
NUCLEOBASE CONTAINING COMPOUND KINASE ACTIVITY	45	-0.0655880474900613	0.851471277190785
ANKYRIN BINDING	20	-0.0934884311625276	0.854648788167372
POTASSIUM CHANNEL ACTIVITY	97	0.0482433697273871	0.854648788167372
NUCLEOTIDYLTRANSFERASE ACTIVITY	122	0.0428465200619179	0.854648788167372
MANNOSYLTRANSFERASE ACTIVITY	21	-0.0905760224730847	0.856419108275589
NEUREXIN FAMILY PROTEIN BINDING	12	0.140975915731515	0.856419108275589
GTPASE BINDING	279	0.0278822172238644	0.856419108275589
VOLTAGE GATED CALCIUM CHANNEL ACTIVITY	37	0.0783513462747345	0.856419108275589
ACYL COA DEHYDROGENASE ACTIVITY	15	0.125193993982115	0.856419108275589
LIPASE INHIBITOR ACTIVITY	13	-0.111616455098114	0.857213612365365
PEROXISOME PROLIFERATOR ACTIVATED RECEPTOR BINDING	14	-0.107473771898024	0.863130268931861
OXIDOREDUCTASE ACTIVITY ACTING ON THE ALDEHYDE OR OXO GROUP OF DONORS NAD OR NADP AS ACCEPTOR	33	-0.0723808096864638	0.864898020503768
OXIDOREDUCTASE ACTIVITY ACTING ON A HEME GROUP OF DONORS	23	0.097659261915655	0.864898020503768
TRANSCRIPTIONAL REPRESSOR ACTIVITY RNA POLYMERASE II TRANSCRIPTION REGULATORY REGION SEQUENCE SPECIFIC BINDING	154	0.0369203348711521	0.864898020503768
VIRUS RECEPTOR ACTIVITY	68	-0.0511244841592454	0.864898020503768
IMMUNOGLOBULIN RECEPTOR BINDING	6	0.190696643748858	0.864898020503768
TRANSFERASE ACTIVITY TRANSFERRING ACYL GROUPS	219	0.0308410275855358	0.864898020503768
SCAFFOLD PROTEIN BINDING	41	0.0725497940149372	0.864898020503768
MONOVALENT CATION PROTON ANTIPORTER ACTIVITY	10	0.149498575564321	0.864898020503768
CALCIUM DEPENDENT PHOSPHOLIPID BINDING	45	0.0686255358413215	0.864898020503768
GUANYL NUCLEOTIDE EXCHANGE FACTOR ACTIVITY	283	-0.0256543771392732	0.866073241839976
PROTEIN C TERMINUS BINDING	178	-0.0319798607204288	0.866832902760994
PHOSPHATIDYLINOSITOL 3 PHOSPHATE BINDING	28	-0.0763140487943758	0.870588712255501
CHANNEL REGULATOR ACTIVITY	112	0.042257197114823	0.871031658521026
UBIQUITIN SPECIFIC PROTEASE BINDING	12	-0.111789794121597	0.87664952564483
DIACYLGLYCEROL KINASE ACTIVITY	11	-0.113694281279201	0.879375991973102
MAP KINASE ACTIVITY	12	-0.111450734481664	0.879375991973102
RNA DIRECTED DNA POLYMERASE ACTIVITY	7	0.173020722405783	0.879375991973102
LAMININ BINDING	26	-0.07782273985495	0.879375991973102
MHC CLASS I PROTEIN BINDING	17	0.1097154233262	0.879610350649219
VOLTAGE GATED CHLORIDE CHANNEL ACTIVITY	9	-0.124244439561619	0.881116221703359
UBIQUITIN LIKE PROTEIN TRANSFERASE ACTIVITY	399	0.0213941808580479	0.885110656002927
PROTEIN COMPLEX SCAFFOLD	61	0.0557888585664484	0.885110656002927
TRANSFERASE ACTIVITY TRANSFERRING SULFUR CONTAINING GROUPS	56	0.0577079331744436	0.885110656002927
SYNTAXIN BINDING	80	0.0481682421091145	0.885110656002927
SERINE HYDROLASE ACTIVITY	165	0.0332456169539569	0.885110656002927
PROTEIN SERINE THREONINE PHOSPHATASE INHIBITOR ACTIVITY	9	0.14882903276318	0.885110656002927
PEPTIDE N ACETYLTRANSFERASE ACTIVITY	62	0.0546960472295207	0.885110656002927
INSULIN RECEPTOR SUBSTRATE BINDING	11	-0.111573748272021	0.885110656002927
VOLTAGE GATED SODIUM CHANNEL ACTIVITY	16	-0.094125676970454	0.887757375888645
CALCIUM ACTIVATED POTASSIUM CHANNEL ACTIVITY	13	0.120277511385	0.89305606335515
TRANSFERASE ACTIVITY TRANSFERRING GLYCOSYL GROUPS	239	-0.0259697268572229	0.89305606335515
ATPASE ACTIVITY COUPLED	286	-0.0233881446687606	0.905822663025729
MONOOXYGENASE ACTIVITY	70	0.0495244733453235	0.905822663025729
PEPTIDASE ACTIVATOR ACTIVITY INVOLVED IN APOPTOTIC PROCESS	20	0.0954325780939677	0.905822663025729
SULFUR COMPOUND TRANSMEMBRANE TRANSPORTER ACTIVITY	21	-0.0798708554704549	0.90818563848399
CALCIUM ACTIVATED CATION CHANNEL ACTIVITY	22	0.0882769199353091	0.90818563848399
ALCOHOL BINDING	83	0.0449144246449655	0.90818563848399
HSP90 PROTEIN BINDING	27	-0.0712560082717926	0.90818563848399
ISOPRENOID BINDING	27	0.079638329510571	0.90818563848399
GAP JUNCTION CHANNEL ACTIVITY	15	0.108148426602257	0.90818563848399
CYSTEINE TYPE ENDOPEPTIDASE INHIBITOR ACTIVITY	48	0.0597472906617305	0.90818563848399
TRNA BINDING	42	-0.057143566301195	0.909009858782861
DNA DEPENDENT ATPASE ACTIVITY	74	0.0468799355701318	0.909009858782861
FLAVIN ADENINE DINUCLEOTIDE BINDING	65	-0.046304329870902	0.909009858782861
OXIDOREDUCTASE ACTIVITY ACTING ON THE CH NH GROUP OF DONORS	26	0.0805467783841675	0.909009858782861
PHOSPHATIDYLSERINE BINDING	29	0.0759573464162512	0.909110673535118
KINASE REGULATOR ACTIVITY	174	0.0301053766175726	0.910208194574142
OXIDOREDUCTASE ACTIVITY ACTING ON NAD P H QUINONE OR SIMILAR COMPOUND AS ACCEPTOR	48	0.0577126460107381	0.914000288448267
INTRAMOLECULAR TRANSFERASE ACTIVITY PHOSPHOTRANSFERASES	11	0.122904704749861	0.915533325169391
TYPE I INTERFERON RECEPTOR BINDING	8	0.143912338505645	0.916843723980748
CATECHOLAMINE BINDING	13	0.111971096469381	0.917772465911917
VOLTAGE GATED POTASSIUM CHANNEL ACTIVITY	72	0.0460210638499906	0.919702359954293
PHOSPHATIDYLINOSITOL 3 4 BISPHOSPHATE BINDING	17	-0.0847178936590598	0.919702359954293
WIDE PORE CHANNEL ACTIVITY	20	0.0888492716119059	0.920567638726836
PROTEIN SELF ASSOCIATION	42	-0.054771194934453	0.920580429960193
NADPH BINDING	14	-0.0905954207347057	0.920580429960193
PROTEIN SERINE THREONINE PHOSPHATASE ACTIVITY	61	0.0492576715085415	0.920580429960193
AMINOACYL TRNA EDITING ACTIVITY	10	-0.106268654111842	0.920580429960193
IDENTICAL PROTEIN BINDING	1096	-0.0115530664933096	0.920580429960193
UBIQUITIN LIKE PROTEIN LIGASE ACTIVITY	192	0.0272821924753909	0.920580429960193
CATION AMINO ACID SYMPORTER ACTIVITY	13	-0.0940436766414648	0.920580429960193
TRANSCRIPTION COACTIVATOR ACTIVITY	283	-0.0217296135748414	0.920580429960193
N ACETYLTRANSFERASE ACTIVITY	78	0.0434525633045722	0.920580429960193
LONG CHAIN FATTY ACID BINDING	11	0.113542555962956	0.920917928560882
OLFACTORY RECEPTOR ACTIVITY	53	0.0504914667366881	0.920917928560882
PHOSPHATIDYLINOSITOL 3 5 BISPHOSPHATE BINDING	19	0.0872669014540025	0.920917928560882
CARBOHYDRATE BINDING	222	-0.0238759129008582	0.920917928560882
METALLOEXOPEPTIDASE ACTIVITY	44	-0.0505738538786135	0.920917928560882
E BOX BINDING	29	0.0687089314646827	0.920917928560882
ATPASE COUPLED ION TRANSMEMBRANE TRANSPORTER ACTIVITY	64	-0.0439167617007212	0.920917928560882
CARBOHYDRATE KINASE ACTIVITY	18	-0.0772154916163479	0.920917928560882
BINDING BRIDGING	161	0.0292021849247037	0.920917928560882
COPPER ION BINDING	45	0.0567075763616606	0.920917928560882
HYDROLASE ACTIVITY ACTING ON GLYCOSYL BONDS	100	-0.0343152658377195	0.920917928560882
TRANSFERASE ACTIVITY TRANSFERRING ACYL GROUPS OTHER THAN AMINO ACYL GROUPS	191	0.0259518816308129	0.920917928560882
MOLECULAR FUNCTION REGULATOR	1192	-0.0107048104590249	0.920917928560882
TRANSITION METAL ION BINDING	1227	0.0108433289933052	0.920917928560882
CHAPERONE BINDING	77	-0.0403266359964886	0.920917928560882
ANNEALING ACTIVITY	11	0.117110363859083	0.920917928560882
DNA DIRECTED DNA POLYMERASE ACTIVITY	27	0.0718031702604246	0.920917928560882
STRUCTURAL CONSTITUENT OF CYTOSKELETON	91	-0.0362794920537801	0.920917928560882
PEPTIDE RECEPTOR ACTIVITY	100	0.0364604357154655	0.920917928560882
TRANSFERASE ACTIVITY TRANSFERRING PENTOSYL GROUPS	51	-0.0471005734699651	0.920917928560882
MONOCARBOXYLIC ACID BINDING	51	0.0510926740891379	0.920917928560882
OXIDIZED NAD BINDING	12	-0.0934214793502856	0.920917928560882
DIACYLGLYCEROL BINDING	11	-0.0948436606684693	0.924902752678451
OXIDOREDUCTASE ACTIVITY ACTING ON THE CH NH GROUP OF DONORS NAD OR NADP AS ACCEPTOR	19	0.0834696770414474	0.924902752678451
DELAYED RECTIFIER POTASSIUM CHANNEL ACTIVITY	29	0.0671383470990882	0.924902752678451
TRANSCRIPTION FACTOR ACTIVITY RNA POLYMERASE II CORE PROMOTER SEQUENCE SPECIFIC	13	-0.0881583190659249	0.924902752678451
ALDEHYDE DEHYDROGENASE NAD ACTIVITY	19	-0.0732600169385824	0.926352096706145
PROLINE RICH REGION BINDING	19	0.0845647773764399	0.926352096706145
FATTY ACID TRANSPORTER ACTIVITY	11	0.108864948996157	0.926496610756269
OLIGOPEPTIDE BINDING	10	-0.0973138281766885	0.926496610756269
INTRAMOLECULAR OXIDOREDUCTASE ACTIVITY TRANSPOSING C C BONDS	11	0.109564992413149	0.926496610756269
ADENOSINE DEAMINASE ACTIVITY	11	0.108943031637212	0.934982266248637
RIBONUCLEASE P ACTIVITY	10	-0.0961665563893794	0.935308718429007
NEUROTRANSMITTER TRANSPORTER ACTIVITY	19	0.0804781776148399	0.936721362332004
CYCLIN DEPENDENT PROTEIN KINASE ACTIVITY	29	-0.0586593399347405	0.936840920494104
PHOSPHOPROTEIN BINDING	56	-0.0420441451613663	0.939518886469795
G PROTEIN COUPLED NEUROTRANSMITTER RECEPTOR ACTIVITY	11	-0.0890333101119665	0.939518886469795
TRIGLYCERIDE LIPASE ACTIVITY	15	0.0897088506709212	0.939518886469795
ACETYLTRANSFERASE ACTIVITY	92	0.034660259907476	0.939518886469795
STEROID HORMONE RECEPTOR ACTIVITY	54	-0.0425222783694871	0.939518886469795
SODIUM INDEPENDENT ORGANIC ANION TRANSMEMBRANE TRANSPORTER ACTIVITY	16	0.085856925435766	0.939518886469795
HYALURONIC ACID BINDING	17	-0.0732743747225769	0.939518886469795
GLUCOSYLTRANSFERASE ACTIVITY	16	-0.0767625753238273	0.939518886469795
CORE PROMOTER PROXIMAL REGION DNA BINDING	340	-0.0174307817320892	0.939518886469795
PHOSPHOLIPASE ACTIVITY	82	-0.0349935589048056	0.939518886469795
VOLTAGE GATED ION CHANNEL ACTIVITY	156	0.0256013950716405	0.940543710438331
LIPID TRANSPORTER ACTIVITY	93	0.0330391803899571	0.940543710438331
ACYLGLYCEROL O ACYLTRANSFERASE ACTIVITY	26	-0.0578724675512451	0.940543710438331
PROTEIN TYROSINE KINASE ACTIVITY	161	0.0254096661621525	0.940543710438331
LYSINE ACETYLATED HISTONE BINDING	16	-0.0725149200457651	0.940543710438331
TRANSFERASE ACTIVITY TRANSFERRING HEXOSYL GROUPS	169	-0.0233815861674396	0.940543710438331
PHOSPHATIDYLINOSITOL PHOSPHATE 5 PHOSPHATASE ACTIVITY	13	-0.0817345143263398	0.940543710438331
PHOSPHATE ION BINDING	9	-0.0962267212001351	0.940543710438331
NUCLEOTIDASE ACTIVITY	14	0.0871746691480838	0.940543710438331
G PROTEIN COUPLED PHOTORECEPTOR ACTIVITY	6	-0.113881345897036	0.940543710438331
CHEMOKINE BINDING	19	0.0755669508310124	0.940543710438331
PHOSPHOLIPASE A2 ACTIVITY	24	-0.0598063051123223	0.940543710438331
ACTIN MONOMER BINDING	20	-0.0667302905517303	0.940543710438331
IGG BINDING	5	0.152242019307331	0.940543710438331
CALCIUM DEPENDENT CYSTEINE TYPE ENDOPEPTIDASE ACTIVITY	19	-0.068847694098763	0.940543710438331
TRANSPORTER ACTIVITY	1089	-0.00972497258984504	0.940543710438331
EXODEOXYRIBONUCLEASE ACTIVITY	15	0.085257809100481	0.940543710438331
ARYL SULFOTRANSFERASE ACTIVITY	7	-0.103970175341864	0.941838740438385
NUCLEOSIDE DIPHOSPHATASE ACTIVITY	11	0.0972816633114298	0.941838740438385
PALMITOYLTRANSFERASE ACTIVITY	36	0.0529216433761245	0.941838740438385
LONG CHAIN FATTY ACID COA LIGASE ACTIVITY	13	0.0894618352813066	0.941838740438385
CHEMOKINE ACTIVITY	36	0.0526486196587436	0.941838740438385
ENDORIBONUCLEASE ACTIVITY PRODUCING 5 PHOSPHOMONOESTERS	25	-0.0575968835127931	0.942674367327161
STRUCTURAL CONSTITUENT OF RIBOSOME	194	0.022165523005609	0.942674367327161
CYCLIC NUCLEOTIDE PHOSPHODIESTERASE ACTIVITY	22	-0.0599546962595454	0.943420240785776
HEAT SHOCK PROTEIN BINDING	86	0.0332505714533962	0.943420240785776
QUINONE BINDING	17	0.0731824698997583	0.943420240785776
ACTIN BINDING	355	-0.0158047560166945	0.943420240785776
PRENYLTRANSFERASE ACTIVITY	15	0.0791227126237837	0.943420240785776
PROTEIN KINASE A BINDING	39	-0.0440430069697469	0.943420240785776
HYDROLASE ACTIVITY ACTING ON CARBON NITROGEN BUT NOT PEPTIDE BONDS IN LINEAR AMIDINES	8	0.107859218567358	0.943420240785776
PROTEIN PHOSPHORYLATED AMINO ACID BINDING	22	-0.0590047187627668	0.943420240785776
ORGANIC HYDROXY COMPOUND TRANSMEMBRANE TRANSPORTER ACTIVITY	48	-0.0417028235427276	0.943420240785776
OXIDOREDUCTASE ACTIVITY ACTING ON PAIRED DONORS WITH INCORPORATION OR REDUCTION OF MOLECULAR OXYGEN 2 OXOGLUTARATE AS ONE DONOR AND INCORPORATION OF ONE ATOM EACH OF OXYGEN INTO BOTH DONORS	43	-0.0429841491347436	0.943420240785776
CATION TRANSMEMBRANE TRANSPORTER ACTIVITY	524	-0.0127196737229222	0.943420240785776
ENZYME ACTIVATOR ACTIVITY	421	-0.0141468156354509	0.943420240785776
BETA 1 3 GALACTOSYLTRANSFERASE ACTIVITY	14	0.0837429991400534	0.943420240785776
CYCLIN DEPENDENT PROTEIN SERINE THREONINE KINASE REGULATOR ACTIVITY	25	-0.0562891003874052	0.943420240785776
OXIDOREDUCTASE ACTIVITY ACTING ON PEROXIDE AS ACCEPTOR	37	-0.0452011328663594	0.943420240785776
GTPASE ACTIVATING PROTEIN BINDING	13	0.0867827646959135	0.943420240785776
STORE OPERATED CALCIUM CHANNEL ACTIVITY	10	0.0956373583907339	0.943420240785776
DOPAMINE BINDING	8	0.109539108742754	0.943420240785776
DNA HELICASE ACTIVITY	49	0.0427483195190156	0.943420240785776
EXONUCLEASE ACTIVITY ACTIVE WITH EITHER RIBO OR DEOXYRIBONUCLEIC ACIDS AND PRODUCING 5 PHOSPHOMONOESTERS	42	0.045627754533207	0.943420240785776
CALCIUM CHANNEL REGULATOR ACTIVITY	31	-0.0497026511958709	0.943420240785776
LIGASE ACTIVITY FORMING CARBON NITROGEN BONDS	52	-0.0378808996206363	0.948009833035241
PEPTIDASE REGULATOR ACTIVITY	173	-0.0207501636903625	0.948168276098357
NITRIC OXIDE SYNTHASE BINDING	18	-0.0613637051680207	0.948168276098357
MONOSACCHARIDE TRANSMEMBRANE TRANSPORTER ACTIVITY	18	-0.062115355166348	0.948168276098357
ION CHANNEL BINDING	104	-0.0268031324356807	0.948168276098357
ENZYME INHIBITOR ACTIVITY	312	-0.0155227145962591	0.948168276098357
ORGANIC ACID BINDING	176	0.0215812405887542	0.948168276098357
ANION ANION ANTIPORTER ACTIVITY	15	-0.0669254110217086	0.948168276098357
MOTOR ACTIVITY	116	-0.0252952087732097	0.948168276098357
CYSTEINE TYPE ENDOPEPTIDASE REGULATOR ACTIVITY INVOLVED IN APOPTOTIC PROCESS	40	0.0452750056311156	0.948168276098357
PROTEIN HOMODIMERIZATION ACTIVITY	651	-0.0108573095665683	0.949097760653392
CYTOKINE BINDING	87	-0.0257989755396534	0.949208061796834
3 5 CYCLIC AMP PHOSPHODIESTERASE ACTIVITY	14	-0.0640157932724519	0.949208061796834
ENDODEOXYRIBONUCLEASE ACTIVITY PRODUCING 5 PHOSPHOMONOESTERS	10	0.0834181060261005	0.949208061796834
PROTEIN PHOSPHATASE BINDING	112	-0.0248912120770167	0.949208061796834
LEUCINE ZIPPER DOMAIN BINDING	11	0.0778486668063493	0.949208061796834
DEMETHYLASE ACTIVITY	33	0.0456572938192996	0.949208061796834
HYDRO LYASE ACTIVITY	45	-0.0380519593651666	0.949208061796834
SOLUTE PROTON ANTIPORTER ACTIVITY	14	0.0731146131482629	0.949208061796834
KINASE ACTIVITY	770	-0.00918890036005672	0.949208061796834
CARBOHYDRATE DERIVATIVE TRANSPORTER ACTIVITY	33	0.04878222205146	0.949208061796834
GLUTAMATE RECEPTOR ACTIVITY	24	-0.0519999870681545	0.949208061796834
GDP DISSOCIATION INHIBITOR ACTIVITY	10	-0.0724506503882979	0.949208061796834
DIOXYGENASE ACTIVITY	81	-0.0263790335904105	0.949208061796834
ADP BINDING	32	0.0444968578895864	0.949208061796834
STEROL TRANSPORTER ACTIVITY	14	0.0711333143664423	0.949208061796834
BETA TUBULIN BINDING	35	-0.0434588143922232	0.949208061796834
PHOSPHATIDYLINOSITOL KINASE ACTIVITY	48	0.0361299852854033	0.949208061796834
PHOSPHOTYROSINE BINDING	14	0.0767934838877944	0.949208061796834
GLUCOCORTICOID RECEPTOR BINDING	13	0.0776296467454465	0.949208061796834
PHOSPHOTRANSFERASE ACTIVITY PHOSPHATE GROUP AS ACCEPTOR	37	-0.0401566396322781	0.949208061796834
CGMP BINDING	11	0.0774695102001305	0.949208061796834
RHO GUANYL NUCLEOTIDE EXCHANGE FACTOR ACTIVITY	68	-0.0298678576643527	0.949208061796834
GLUTATHIONE TRANSFERASE ACTIVITY	28	0.0484379690464128	0.949208061796834
QUATERNARY AMMONIUM GROUP BINDING	33	0.045663979286006	0.949208061796834
KINESIN BINDING	33	-0.0408425751288406	0.949208061796834
GABA RECEPTOR ACTIVITY	18	-0.0563921074920361	0.949208061796834
GUANYL NUCLEOTIDE BINDING	355	-0.0132924536318453	0.949208061796834
OXIDOREDUCTASE ACTIVITY ACTING ON THE CH NH2 GROUP OF DONORS	18	-0.0577549930908351	0.949208061796834
PROTEIN HORMONE RECEPTOR ACTIVITY	8	-0.0868418312070039	0.949208061796834
PHOSPHOLIPID TRANSPORTER ACTIVITY	44	-0.0372704111272195	0.949208061796834
EXOPEPTIDASE ACTIVITY	92	-0.0251041188338313	0.949208061796834
SOLUTE PROTON SYMPORTER ACTIVITY	24	0.0526849247686137	0.949208061796834
CXCR CHEMOKINE RECEPTOR BINDING	15	0.0717883928709307	0.949208061796834
FRIZZLED BINDING	33	0.04592305613415	0.949208061796834
ENDOPEPTIDASE ACTIVITY	337	-0.0139248439391631	0.949208061796834
TAU PROTEIN KINASE ACTIVITY	11	-0.0750433535213691	0.949208061796834
OXIDOREDUCTASE ACTIVITY	624	0.0107916817402496	0.949208061796834
ATPASE ACTIVITY	386	-0.013203861312694	0.949208061796834
TRANSMEMBRANE RECEPTOR PROTEIN SERINE THREONINE KINASE ACTIVITY	16	0.0643465090235929	0.949208061796834
EXTRACELLULAR GLUTAMATE GATED ION CHANNEL ACTIVITY	19	-0.0571717948571277	0.949208061796834
TRNA METHYLTRANSFERASE ACTIVITY	21	0.0600267979457335	0.949208061796834
CALCIUM DEPENDENT PROTEIN BINDING	55	-0.0313532709431003	0.953534511602141
NUCLEASE ACTIVITY	180	0.0180175307762026	0.953534511602141
SH2 DOMAIN BINDING	29	0.0457543488175282	0.953534511602141
OXIDOREDUCTASE ACTIVITY ACTING ON SINGLE DONORS WITH INCORPORATION OF MOLECULAR OXYGEN	24	-0.0465516550544683	0.953534511602141
PHOSPHATIDYLCHOLINE BINDING	13	0.0687196991094831	0.953580383210004
SODIUM ION TRANSMEMBRANE TRANSPORTER ACTIVITY	106	-0.0225205035675162	0.953580383210004
DNA BINDING BENDING	20	0.0531729560676531	0.958002782057968
PHOSPHATIDYLINOSITOL MONOPHOSPHATE PHOSPHATASE ACTIVITY	12	0.0691932610521624	0.958002782057968
NEUROTRANSMITTER SODIUM SYMPORTER ACTIVITY	16	0.0599634802413192	0.958002782057968
NUCLEIC ACID BINDING TRANSCRIPTION FACTOR ACTIVITY	1079	0.00724599960801755	0.958002782057968
RAB GTPASE BINDING	111	0.0223618097400548	0.958002782057968
NUCLEOSIDE TRIPHOSPHATASE REGULATOR ACTIVITY	292	0.0136568712282822	0.958002782057968
ENZYME REGULATOR ACTIVITY	839	-0.00806840698263239	0.958002782057968
HISTONE DEMETHYLASE ACTIVITY	25	0.0470750378429982	0.95937305185459
INORGANIC CATION TRANSMEMBRANE TRANSPORTER ACTIVITY	446	-0.0107514345619784	0.959735538777868
OXIDOREDUCTASE ACTIVITY ACTING ON THE CH CH GROUP OF DONORS NAD OR NADP AS ACCEPTOR	23	-0.0450529360781591	0.960662069324017
RECEPTOR ACTIVATOR ACTIVITY	31	0.0411948036841759	0.961323013698786
PRE MRNA BINDING	24	-0.043703105379353	0.961323013698786
HISTONE METHYLTRANSFERASE ACTIVITY H3 K4 SPECIFIC	17	0.0565412825018801	0.961323013698786
GROWTH FACTOR ACTIVITY	141	-0.0181297945861224	0.96888602290268
CYCLASE ACTIVITY	19	0.0509002601752829	0.971252270907619
PHOSPHATASE INHIBITOR ACTIVITY	31	0.0388495202299384	0.971252270907619
ENDONUCLEASE ACTIVITY ACTIVE WITH EITHER RIBO OR DEOXYRIBONUCLEIC ACIDS AND PRODUCING 3 PHOSPHOMONOESTERS	17	0.0535652856731613	0.971252270907619
INORGANIC ANION TRANSMEMBRANE TRANSPORTER ACTIVITY	99	-0.0208525349722431	0.971252270907619
SCAVENGER RECEPTOR ACTIVITY	34	-0.0355226173262607	0.971252270907619
HYDROLASE ACTIVITY ACTING ON ESTER BONDS	650	0.0086079352649246	0.971252270907619
DIPEPTIDYL PEPTIDASE ACTIVITY	12	0.0644224524928878	0.971252270907619
EXONUCLEASE ACTIVITY	72	0.025248721434969	0.971252270907619
ATPASE ACTIVITY COUPLED TO MOVEMENT OF SUBSTANCES	110	-0.0198728389414658	0.971252270907619
MANNOSIDASE ACTIVITY	14	-0.0532915580542677	0.972004539151922
GTPASE ACTIVITY	231	-0.0135203703353447	0.972212693401232
COMPLEMENT BINDING	14	-0.0528961089865299	0.972212693401232
RRNA BINDING	55	0.0284661542540421	0.972212693401232
CATION CHANNEL ACTIVITY	240	0.0134507630640547	0.973753056969019
VITAMIN D RECEPTOR BINDING	17	-0.0467485489130821	0.974448224286863
HYDROLASE ACTIVITY ACTING ON ACID ANHYDRIDES	749	-0.00753533659425246	0.974448224286863
OXIDOREDUCTASE ACTIVITY OXIDIZING METAL IONS	16	0.0521092766661487	0.974448224286863
HSP70 PROTEIN BINDING	29	-0.0361608702423646	0.974448224286863
RECEPTOR REGULATOR ACTIVITY	41	-0.0309726669876588	0.974448224286863
PHOSPHATIDYLINOSITOL 3 5 BISPHOSPHATE 3 PHOSPHATASE ACTIVITY	9	-0.0626216534008824	0.97504073264801
RECEPTOR AGONIST ACTIVITY	16	0.0514956510860238	0.97504073264801
OXYGEN BINDING	35	0.0343792190669543	0.97504073264801
RRNA METHYLTRANSFERASE ACTIVITY	12	-0.0541681477701255	0.976427993688791
GLYCOLIPID BINDING	19	0.0464476785671039	0.976991535558001
COENZYME BINDING	164	-0.0150518981519019	0.978441926898338
PHOSPHATIDATE PHOSPHATASE ACTIVITY	11	0.0608395620678291	0.978900662555619
C2H2 ZINC FINGER DOMAIN BINDING	14	-0.049031554569072	0.980947447619475
RIBOSOMAL SMALL SUBUNIT BINDING	12	-0.0525859354365752	0.981394101568677
COFACTOR TRANSPORTER ACTIVITY	20	-0.0391747691376392	0.982255953075928
SIGNAL TRANSDUCER ACTIVITY	1148	0.00551138869150658	0.982255953075928
VITAMIN TRANSPORTER ACTIVITY	22	0.0380410013159668	0.982255953075928
ACID AMINO ACID LIGASE ACTIVITY	19	0.0441634944849146	0.982255953075928
RETINOIC ACID BINDING	16	0.0435532458724461	0.982255953075928
LIGAND GATED CHANNEL ACTIVITY	117	-0.0166239517446654	0.982255953075928
ACETYLCHOLINE RECEPTOR ACTIVITY	21	-0.0374354544005598	0.982255953075928
PASSIVE TRANSMEMBRANE TRANSPORTER ACTIVITY	376	-0.0086099267908828	0.982255953075928
MHC CLASS II RECEPTOR ACTIVITY	10	0.0616786280480382	0.982255953075928
METALLOCARBOXYPEPTIDASE ACTIVITY	22	-0.0372469374329246	0.982255953075928
FATTY ACID BINDING	27	0.0367954728991625	0.982255953075928
CAMP BINDING	23	-0.0360658941311645	0.982255953075928
GAMMA TUBULIN BINDING	23	-0.0343671686114627	0.982255953075928
LYSOZYME ACTIVITY	4	0.0894522850847091	0.982255953075928
PHOSPHOLIPASE INHIBITOR ACTIVITY	10	-0.0550365398919855	0.982255953075928
PHOSPHATASE BINDING	151	-0.0149202608280178	0.982255953075928
INTRAMOLECULAR TRANSFERASE ACTIVITY	26	0.0349520753255003	0.982255953075928
EXCITATORY EXTRACELLULAR LIGAND GATED ION CHANNEL ACTIVITY	43	-0.0247526819139719	0.982255953075928
ALCOHOL TRANSMEMBRANE TRANSPORTER ACTIVITY	19	-0.0388457198843989	0.982255953075928
THIOL DEPENDENT UBIQUITIN SPECIFIC PROTEASE ACTIVITY	69	0.0205983506896127	0.982255953075928
FERROUS IRON BINDING	22	0.0372327466340942	0.982255953075928
ENDODEOXYRIBONUCLEASE ACTIVITY	47	-0.0238405425551894	0.982255953075928
TRANSCRIPTIONAL REPRESSOR ACTIVITY RNA POLYMERASE II CORE PROMOTER PROXIMAL REGION SEQUENCE SPECIFIC BINDING	99	0.0179119515682855	0.982255953075928
FUCOSYLTRANSFERASE ACTIVITY	12	-0.0473944451300704	0.982255953075928
PEPTIDOGLYCAN BINDING	8	0.0644158481366952	0.982255953075928
EXTRACELLULAR LIGAND GATED ION CHANNEL ACTIVITY	59	-0.0227001251396004	0.982255953075928
MHC PROTEIN BINDING	26	0.0368964093660813	0.982255953075928
ALPHA ACTININ BINDING	19	0.042184120805162	0.982255953075928
DEATH RECEPTOR ACTIVITY	24	-0.0358668695464192	0.982255953075928
NEUROPEPTIDE BINDING	16	0.0438229308873538	0.982255953075928
SOLUTE SODIUM SYMPORTER ACTIVITY	43	-0.0262689982977818	0.982255953075928
METALLOENDOPEPTIDASE INHIBITOR ACTIVITY	12	-0.0462614081844754	0.982255953075928
PHOSPHATASE REGULATOR ACTIVITY	78	0.0193106168508977	0.982255953075928
HYDROLASE ACTIVITY ACTING ON CARBON NITROGEN BUT NOT PEPTIDE BONDS IN LINEAR AMIDES	77	-0.0184363792660717	0.984116047490977
PROTEIN KINASE ACTIVITY	584	0.00676578676516813	0.985675674783303
LIGASE ACTIVITY FORMING CARBON SULFUR BONDS	34	-0.0263830234814029	0.985675674783303
INTRACELLULAR CALCIUM ACTIVATED CHLORIDE CHANNEL ACTIVITY	14	-0.0406853163207956	0.985675674783303
TRANSLATION INITIATION FACTOR BINDING	27	0.0316353010695719	0.985675674783303
INSULIN LIKE GROWTH FACTOR RECEPTOR BINDING	14	0.044140920501408	0.985675674783303
TRANSCRIPTION COREPRESSOR ACTIVITY	202	-0.0111132233182199	0.985675674783303
HIGH VOLTAGE GATED CALCIUM CHANNEL ACTIVITY	9	-0.0503808269186775	0.985675674783303
HYDROLASE ACTIVITY HYDROLYZING O GLYCOSYL COMPOUNDS	75	0.0190341760842574	0.985675674783303
TRANSLATION INITIATION FACTOR ACTIVITY	48	-0.0218805519154252	0.98868979965796
LYSOPHOSPHOLIPASE ACTIVITY	16	-0.0373276452953543	0.98868979965796
PEPTIDASE ACTIVITY	507	-0.00665395022496239	0.990989551324822
ACETYLGALACTOSAMINYLTRANSFERASE ACTIVITY	29	0.0165973149898365	0.990989551324822
SERINE TYPE EXOPEPTIDASE ACTIVITY	16	0.0340219776950853	0.990989551324822
OXIDOREDUCTASE ACTIVITY ACTING ON THE CH CH GROUP OF DONORS	54	-0.0161577892351349	0.990989551324822
MITOGEN ACTIVATED PROTEIN KINASE KINASE BINDING	16	-0.0320115176224512	0.990989551324822
CYSTEINE TYPE PEPTIDASE ACTIVITY	150	-0.010696349541783	0.990989551324822
STEROID DEHYDROGENASE ACTIVITY	24	-0.0206243588299633	0.990989551324822
MONOVALENT INORGANIC CATION TRANSMEMBRANE TRANSPORTER ACTIVITY	301	-0.00571442506949924	0.990989551324822
OXIDOREDUCTASE ACTIVITY ACTING ON NAD P H	82	0.0127286088697834	0.990989551324822
KINASE INHIBITOR ACTIVITY	82	0.0164294964946455	0.990989551324822
PHOTORECEPTOR ACTIVITY	8	-0.0337711581650587	0.990989551324822
UBIQUITIN UBIQUITIN LIGASE ACTIVITY	13	-0.0304231871758155	0.990989551324822
ANION CATION SYMPORTER ACTIVITY	43	0.0134523539274389	0.990989551324822
COA HYDROLASE ACTIVITY	16	0.0353132892951285	0.990989551324822
ADRENERGIC RECEPTOR ACTIVITY	9	0.0417881227390482	0.990989551324822
RNA DNA HYBRID RIBONUCLEASE ACTIVITY	7	0.0540194448157541	0.990989551324822
CARBOXYPEPTIDASE ACTIVITY	36	-0.0210782836684963	0.990989551324822
STRUCTURAL CONSTITUENT OF EYE LENS	17	-0.0288113663928177	0.990989551324822
GDP BINDING	51	0.0131712122730206	0.990989551324822
HORMONE ACTIVITY	83	0.0115636882982545	0.990989551324822
RNA CAP BINDING	11	-0.0322467811919148	0.990989551324822
DAMAGED DNA BINDING	61	0.0174014374852143	0.990989551324822
MANNOSE BINDING	16	-0.0318830180565406	0.990989551324822
CATION SUGAR SYMPORTER ACTIVITY	15	0.0312035538367772	0.990989551324822
FOLIC ACID BINDING	7	-0.0481883156864618	0.990989551324822
ESTRADIOL 17 BETA DEHYDROGENASE ACTIVITY	11	-0.0340838457245291	0.990989551324822
MACROLIDE BINDING	16	0.0298966011932703	0.990989551324822
TROPOMYOSIN BINDING	10	0.0426572845064673	0.990989551324822
PHOSPHORIC ESTER HYDROLASE ACTIVITY	337	0.00541618067920461	0.990989551324822
SUGAR TRANSMEMBRANE TRANSPORTER ACTIVITY	29	0.0276192740779563	0.990989551324822
NEUROTRANSMITTER RECEPTOR ACTIVITY	54	-0.0168040841727418	0.990989551324822
PROTEIN SERINE THREONINE KINASE INHIBITOR ACTIVITY	27	0.0171456855860668	0.990989551324822
STRUCTURAL CONSTITUENT OF MUSCLE	36	0.0179987284844184	0.990989551324822
LAMIN BINDING	17	-0.0344862674005572	0.990989551324822
CYCLIC NUCLEOTIDE BINDING	31	-0.0239393980538465	0.990989551324822
CYSTEINE TYPE ENDOPEPTIDASE ACTIVITY	80	-0.00968600479556325	0.990989551324822
POTASSIUM TRANSPORTING ATPASE ACTIVITY	9	0.0322760291034366	0.990989551324822
TELOMERIC DNA BINDING	29	0.0243443036438069	0.990989551324822
MODIFIED AMINO ACID TRANSMEMBRANE TRANSPORTER ACTIVITY	15	0.0286275155301305	0.990989551324822
MHC CLASS II PROTEIN COMPLEX BINDING	16	0.0276630515911735	0.990989551324822
OMEGA PEPTIDASE ACTIVITY	15	0.0232165209459729	0.990989551324822
CHANNEL INHIBITOR ACTIVITY	33	-0.0163355679938053	0.990989551324822
PALMITOYL COA HYDROLASE ACTIVITY	8	0.0375621418140622	0.990989551324822
MODIFIED AMINO ACID BINDING	53	-0.0170099587313626	0.990989551324822
MYOSIN HEAVY CHAIN BINDING	9	-0.0468931061957083	0.990989551324822
TRANSFERASE ACTIVITY TRANSFERRING AMINO ACYL GROUPS	16	0.0266667724203462	0.990989551324822
GALACTOSYLTRANSFERASE ACTIVITY	28	0.0253615332878361	0.990989551324822
FOUR WAY JUNCTION DNA BINDING	15	-0.0276865072867813	0.990989551324822
CARBOXYLIC ESTER HYDROLASE ACTIVITY	109	0.0102432058883625	0.990989551324822
GLUCURONOSYLTRANSFERASE ACTIVITY	22	-0.0221711346860455	0.990989551324822
ION GATED CHANNEL ACTIVITY	34	0.0245849604293263	0.990989551324822
OXIDOREDUCTASE ACTIVITY ACTING ON NAD P H OXYGEN AS ACCEPTOR	11	0.0281706487539778	0.990989551324822
LYASE ACTIVITY	158	0.0100145263616224	0.990989551324822
PROTEIN KINASE C ACTIVITY	16	0.0334426515998568	0.990989551324822
AU RICH ELEMENT BINDING	21	-0.0192395002116337	0.990989551324822
TRNA SPECIFIC RIBONUCLEASE ACTIVITY	15	-0.0291824627689883	0.990989551324822
LIGAND DEPENDENT NUCLEAR RECEPTOR TRANSCRIPTION COACTIVATOR ACTIVITY	53	-0.0128472976179001	0.990989551324822
PHOSPHATIDIC ACID BINDING	12	0.0355803388059353	0.990989551324822
ACETYLGLUCOSAMINYLTRANSFERASE ACTIVITY	45	-0.0178938650954037	0.990989551324822
COFACTOR BINDING	238	0.00600490666012961	0.990989551324822
CULLIN FAMILY PROTEIN BINDING	12	-0.032730775302924	0.990989551324822
MITOGEN ACTIVATED PROTEIN KINASE KINASE KINASE BINDING	18	0.0335754646948539	0.990989551324822
G PROTEIN COUPLED AMINE RECEPTOR ACTIVITY	29	0.0187837698230476	0.990989551324822
INORGANIC ANION EXCHANGER ACTIVITY	17	-0.0290898009330882	0.990989551324822
RETINOL DEHYDROGENASE ACTIVITY	13	0.0347089578340916	0.990989551324822
LIPASE ACTIVITY	101	0.0102559927474828	0.990989551324822
REPRESSING TRANSCRIPTION FACTOR BINDING	54	-0.0172782330702535	0.990989551324822
POLY A SPECIFIC RIBONUCLEASE ACTIVITY	12	-0.0421573352224186	0.990989551324822
FATTY ACID LIGASE ACTIVITY	14	0.0315155301054309	0.990989551324822
RNA POLYMERASE II CARBOXY TERMINAL DOMAIN KINASE ACTIVITY	16	-0.0337378888874413	0.990989551324822
NEUROTROPHIN RECEPTOR BINDING	13	0.0397240883733696	0.990989551324822
UBIQUITIN LIKE PROTEIN SPECIFIC PROTEASE ACTIVITY	89	0.0152512688722215	0.990989551324822
RIBONUCLEASE ACTIVITY	83	0.0129520649574912	0.990989551324822
ACID PHOSPHATASE ACTIVITY	9	-0.0303217013657062	0.990989551324822
DEAMINASE ACTIVITY	28	0.026927252841262	0.990989551324822
DOPAMINE RECEPTOR BINDING	15	0.0235203087979719	0.990989551324822
MONOSACCHARIDE BINDING	67	-0.012168513812295	0.990989551324822
G PROTEIN COUPLED RECEPTOR BINDING	221	-0.00645838923715077	0.990989551324822
NUCLEOTIDE KINASE ACTIVITY	22	0.0217235706984925	0.990989551324822
SEMAPHORIN RECEPTOR BINDING	20	0.0231464843517073	0.990989551324822
OPSONIN BINDING	9	0.0419635472406242	0.990989551324822
AMMONIUM ION BINDING	48	0.0159194470785185	0.990989551324822
ASPARTIC TYPE PEPTIDASE ACTIVITY	18	0.0242695813065362	0.990989551324822
HYDROLASE ACTIVITY ACTING ON CARBON NITROGEN BUT NOT PEPTIDE BONDS	129	-0.0102866928820093	0.990989551324822
INTRAMOLECULAR OXIDOREDUCTASE ACTIVITY INTERCONVERTING ALDOSES AND KETOSES	11	0.0440803730786953	0.990989551324822
ODORANT BINDING	8	-0.0404710014179869	0.990989551324822
TUMOR NECROSIS FACTOR RECEPTOR SUPERFAMILY BINDING	46	-0.0138835446054895	0.990989551324822
RAB GUANYL NUCLEOTIDE EXCHANGE FACTOR ACTIVITY	30	0.0227510585770135	0.990989551324822
TRANSFERASE ACTIVITY TRANSFERRING PHOSPHORUS CONTAINING GROUPS	911	0.00306394412396313	0.990989551324822
HYDROLASE ACTIVITY ACTING ON ETHER BONDS	11	-0.0387409718180759	0.990989551324822
PROTEIN TYROSINE KINASE ACTIVATOR ACTIVITY	13	-0.0294636044190563	0.990989551324822
HYDROLASE ACTIVITY ACTING ON CARBON NITROGEN BUT NOT PEPTIDE BONDS IN CYCLIC AMIDINES	30	0.0125295951878506	0.991826791872178
MHC PROTEIN COMPLEX BINDING	18	0.0176976844033862	0.991826791872178
CYCLIC NUCLEOTIDE GATED ION CHANNEL ACTIVITY	9	-0.0277779915024121	0.991826791872178
ATP DEPENDENT DNA HELICASE ACTIVITY	31	-0.0128631993008785	0.991826791872178
MAGNESIUM ION BINDING	186	-0.00416186692940146	0.991826791872178
TRANSMITTER GATED CHANNEL ACTIVITY	23	-0.0120634723037529	0.991826791872178
METAL ION TRANSMEMBRANE TRANSPORTER ACTIVITY	349	-0.00441327403016804	0.991826791872178
RHO GTPASE BINDING	75	0.0086841974714146	0.991826791872178
ENDONUCLEASE ACTIVITY ACTIVE WITH EITHER RIBO OR DEOXYRIBONUCLEIC ACIDS AND PRODUCING 5 PHOSPHOMONOESTERS	32	-0.0140181418169923	0.991826791872178
SEROTONIN RECEPTOR ACTIVITY	9	0.0200928046811574	0.991826791872178
INSULIN RECEPTOR BINDING	31	-0.011843565949928	0.991826791872178
GLUTATHIONE PEROXIDASE ACTIVITY	17	0.0192577769405573	0.991826791872178
PSEUDOURIDINE SYNTHASE ACTIVITY	12	-0.0158050088749442	0.991826791872178
NEUROPEPTIDE HORMONE ACTIVITY	20	-0.0123217378370177	0.991826791872178
ICOSANOID RECEPTOR ACTIVITY	11	-0.018023258157243	0.991826791872178
L ASCORBIC ACID BINDING	21	0.0129114572493353	0.991826791872178
H4 HISTONE ACETYLTRANSFERASE ACTIVITY	15	0.0165387729323741	0.991826791872178
NUCLEOSIDE KINASE ACTIVITY	12	0.0204003985583334	0.991826791872178
OXIDOREDUCTASE ACTIVITY OXIDIZING METAL IONS NAD OR NADP AS ACCEPTOR	11	0.0206435008028817	0.991826791872178
RNA POLYMERASE II CORE PROMOTER SEQUENCE SPECIFIC DNA BINDING	51	-0.00915283021866875	0.991826791872178
LIGAND GATED CALCIUM CHANNEL ACTIVITY	15	-0.0149490636953772	0.991826791872178
PHOSPHATIDYLCHOLINE 1 ACYLHYDROLASE ACTIVITY	10	-0.0251523244794005	0.991826791872178
ELECTRON CARRIER ACTIVITY	102	0.00690158904264868	0.991826791872178
RETINAL BINDING	9	0.0242246955428107	0.991826791872178
TRANSFORMING GROWTH FACTOR BETA RECEPTOR BINDING	44	0.0125279500027632	0.991826791872178
ACETYLCHOLINE BINDING	16	0.0211761216689243	0.991826791872178
SUPEROXIDE GENERATING NADPH OXIDASE ACTIVITY	7	-0.0289984616188302	0.991826791872178
ORGANIC ACID SODIUM SYMPORTER ACTIVITY	28	-0.014263528399321	0.991826791872178
UDP GLYCOSYLTRANSFERASE ACTIVITY	115	-0.00617004805293847	0.991826791872178
CCR CHEMOKINE RECEPTOR BINDING	24	-0.0127551545250907	0.991826791872178
ENDONUCLEASE ACTIVITY	109	0.00786568402302744	0.991826791872178
BETA AMYLOID BINDING	32	-0.0100679412632468	0.991826791872178
OXIDOREDUCTASE ACTIVITY ACTING ON THE CH NH2 GROUP OF DONORS OXYGEN AS ACCEPTOR	14	0.0149869763454498	0.991826791872178
ARF GUANYL NUCLEOTIDE EXCHANGE FACTOR ACTIVITY	23	-0.0150781617084952	0.991826791872178
CARBONATE DEHYDRATASE ACTIVITY	11	-0.0210919944882467	0.991826791872178
NF KAPPAB BINDING	30	0.0121068514031904	0.991826791872178
CALCIUM DEPENDENT PROTEIN KINASE ACTIVITY	12	-0.0157719197130363	0.991826791872178
OXIDOREDUCTASE ACTIVITY ACTING ON CH OH GROUP OF DONORS	116	-0.00668729399015442	0.991826791872178
SODIUM CHANNEL REGULATOR ACTIVITY	28	-0.0114420820173257	0.991826791872178
OXIDOREDUCTASE ACTIVITY ACTING ON PAIRED DONORS WITH INCORPORATION OR REDUCTION OF MOLECULAR OXYGEN REDUCED FLAVIN OR FLAVOPROTEIN AS ONE DONOR AND INCORPORATION OF ONE ATOM OF OXYGEN	15	-0.020085503374934	0.991826791872178
ACID THIOL LIGASE ACTIVITY	15	0.0184007162222972	0.991826791872178
PHOSPHATIDYLINOSITOL 3 4 5 TRISPHOSPHATE BINDING	33	-0.00984106255736605	0.991826791872178
INOSITOL TRISPHOSPHATE PHOSPHATASE ACTIVITY	11	0.0197172375394453	0.991826791872178
SODIUM CHANNEL ACTIVITY	28	-0.0137904973560719	0.991826791872178
AMINO ACID BINDING	90	-0.00490286559793585	0.994243905870607
GLUCOSIDASE ACTIVITY	12	0.0136076711985092	0.994243905870607
TRANSCRIPTION FACTOR ACTIVITY RNA POLYMERASE II DISTAL ENHANCER SEQUENCE SPECIFIC BINDING	84	0.00567861512247427	0.994243905870607
SERINE TYPE CARBOXYPEPTIDASE ACTIVITY	13	-0.0130177031514446	0.994243905870607
DIPEPTIDASE ACTIVITY	13	0.0146739158121123	0.994243905870607
POLYSACCHARIDE BINDING	15	0.0125676501814933	0.994243905870607
SIGNALING RECEPTOR ACTIVITY	829	0.00166735208993581	0.994243905870607
CARBON CARBON LYASE ACTIVITY	44	0.00699914167170779	0.994243905870607
MICROTUBULE MOTOR ACTIVITY	71	0.00560374358753	0.994243905870607
SULFOTRANSFERASE ACTIVITY	42	0.00718687426807573	0.994243905870607
NADP BINDING	43	0.00748452145837766	0.994243905870607
S ACYLTRANSFERASE ACTIVITY	29	0.00833008322161267	0.995260561628428
3 5 EXONUCLEASE ACTIVITY	45	-0.006544430251195	0.995260561628428
UDP GALACTOSYLTRANSFERASE ACTIVITY	25	-0.00411348350368607	0.998771126302948
IMMUNOGLOBULIN BINDING	15	0.00024616466377177	0.998771126302948
RNA METHYLTRANSFERASE ACTIVITY	44	0.00243004281304653	0.998771126302948
DNA SECONDARY STRUCTURE BINDING	21	0.00604543793814556	0.998771126302948
OXIDOREDUCTASE ACTIVITY ACTING ON THE CH OH GROUP OF DONORS NAD OR NADP AS ACCEPTOR	97	0.00177162385660967	0.998771126302948
PHOSPHATIDYLINOSITOL PHOSPHATE PHOSPHATASE ACTIVITY	26	0.0079696373552017	0.998771126302948
NEUROPEPTIDE RECEPTOR BINDING	22	-0.00836313089129231	0.998771126302948
RAC GUANYL NUCLEOTIDE EXCHANGE FACTOR ACTIVITY	13	-0.00112529194725314	0.998771126302948
CYTOSKELETAL ADAPTOR ACTIVITY	15	0.00792536511298009	0.998771126302948
CARBOXY LYASE ACTIVITY	31	0.00706732930197604	0.998771126302948
FMN BINDING	13	-0.00097198039725728	0.998771126302948
GATED CHANNEL ACTIVITY	266	-5.90826866402543e-05	0.998771126302948
EPIDERMAL GROWTH FACTOR RECEPTOR BINDING	30	0.00724926218003244	0.998771126302948
AMMONIUM TRANSMEMBRANE TRANSPORTER ACTIVITY	24	0.00023357998023562	0.998771126302948
AMIDE TRANSMEMBRANE TRANSPORTER ACTIVITY	15	0.00470668824536173	0.998771126302948
CYCLIN DEPENDENT PROTEIN SERINE THREONINE KINASE INHIBITOR ACTIVITY	10	-0.00137183955277606	0.998771126302948
PHOSPHOLIPID TRANSLOCATING ATPASE ACTIVITY	15	0.00795493314392423	0.998771126302948
TOXIC SUBSTANCE BINDING	10	-0.00033535027993226	0.998771126302948
MICROTUBULE SEVERING ATPASE ACTIVITY	9	0.0046064122389836	0.998771126302948
FIBROBLAST GROWTH FACTOR BINDING	23	0.00608039760494884	0.998771126302948
MISMATCHED DNA BINDING	11	-0.00151605164523437	0.998771126302948
NAD ADP RIBOSYLTRANSFERASE ACTIVITY	24	0.00435521115936609	0.998771126302948
ATPASE BINDING	71	0.00453499381011765	0.998771126302948
CYSTEINE TYPE ENDOPEPTIDASE INHIBITOR ACTIVITY INVOLVED IN APOPTOTIC PROCESS	22	0.00450879511786501	0.998771126302948
LIPOPOLYSACCHARIDE BINDING	17	0.0063355719906298	0.998771126302948
LRR DOMAIN BINDING	17	0.00702940104912192	0.998771126302948
RAGE RECEPTOR BINDING	11	-0.0100892602262084	0.998771126302948
O ACYLTRANSFERASE ACTIVITY	43	0.00338110272752524	0.998771126302948
DEATH RECEPTOR BINDING	18	-0.0030187010098338	0.998771126302948
BICARBONATE TRANSMEMBRANE TRANSPORTER ACTIVITY	12	0.00243565035542037	0.998771126302948
INOSITOL TRISPHOSPHATE KINASE ACTIVITY	10	-0.00813474678174337	0.998771126302948
DEOXYRIBONUCLEASE ACTIVITY	63	-0.00217184005182783	0.998771126302948
CARBOHYDRATE TRANSPORTER ACTIVITY	38	0.00044955438360315	0.998771126302948
CHOLESTEROL TRANSPORTER ACTIVITY	9	0.0024115157288037	0.998771126302948
WATER TRANSMEMBRANE TRANSPORTER ACTIVITY	12	0.00022708390862229	0.998771126302948
CHEMOKINE RECEPTOR BINDING	45	0.00213966689653184	0.998771126302948
OXIDOREDUCTASE ACTIVITY ACTING ON PAIRED DONORS WITH INCORPORATION OR REDUCTION OF MOLECULAR OXYGEN	127	0.00271369861021386	0.998771126302948
SINGLE STRANDED DNA BINDING	80	0.00089217836206634	0.998771126302948
SOLUTE CATION SYMPORTER ACTIVITY	82	-0.00073155280100278	0.998771126302948
INTRACELLULAR LIGAND GATED ION CHANNEL ACTIVITY	25	-0.00617845534880283	0.998771126302948
SNRNA BINDING	33	-0.00061543462660082	0.998771126302948
PHOSPHOTRANSFERASE ACTIVITY NITROGENOUS GROUP AS ACCEPTOR	10	0.00667170885323822	0.998771126302948
ZINC ION BINDING	1023	0.00037009823688769	0.998771126302948
TETRAPYRROLE BINDING	108	-0.00208015340600569	0.998771126302948
STEROID HYDROXYLASE ACTIVITY	24	-0.00419632507879338	0.998771126302948
RETINOL BINDING	8	-0.0116768695459009	0.998771126302948
PHOSPHOLIPASE C ACTIVITY	29	0.00280625877066496	0.998771126302948
CHEMOREPELLENT ACTIVITY	25	-0.00072976587712905	0.998771126302948
ANTIGEN BINDING	75	0.00044416959555872	0.998771126302948
DOUBLE STRANDED RNA BINDING	63	0.00246603241749451	0.998771126302948
TUMOR NECROSIS FACTOR RECEPTOR BINDING	29	-0.00351989628437386	0.998771126302948
INWARD RECTIFIER POTASSIUM CHANNEL ACTIVITY	19	-0.00403151791483297	0.998771126302948
RNA POLYMERASE II TRANSCRIPTION COFACTOR ACTIVITY	88	0.00209403474899835	0.998771126302948
ENDORIBONUCLEASE ACTIVITY	45	-0.00350352577130932	0.998771126302948
EPHRIN RECEPTOR ACTIVITY	17	-0.00870068428938151	0.998771126302948
LIGASE ACTIVITY FORMING CARBON OXYGEN BONDS	42	0.00289219319784564	0.998771126302948
OXIDOREDUCTASE ACTIVITY ACTING ON PAIRED DONORS WITH INCORPORATION OR REDUCTION OF MOLECULAR OXYGEN NAD P H AS ONE DONOR AND INCORPORATION OF ONE ATOM OF OXYGEN	33	-0.00480961714232576	0.998771126302948
HEXOSAMINIDASE ACTIVITY	13	0.00368890554159339	0.998771126302948
