# Supplementary material for: Pancreatic MicroRNAs in Ictidomys tridecemlineatus Associated with Metabolic Diseases: Nature’s Insights into Important Biomarkers
Source: Biomolecules. 2025 Apr 23;15(5):616. doi: 10.3390/biom15050616 (PMC12109365; doi:10.3390/biom15050616)
Supplement: Supplementary file 1 [file biomolecules-15-00616-s001.zip › KEGG.csv]

KEGG Term Genes Tested Model Coefficient p-value
FOCAL ADHESION 193 -0.171616389973275 9.56064098527769e-06
ERBB SIGNALING PATHWAY 85 -0.155106808556563 0.0469489397875653
GLYCOSAMINOGLYCAN BIOSYNTHESIS KERATAN SULFATE 14 -0.288406271652337 0.061832321934325
ECM RECEPTOR INTERACTION 81 -0.145266948563046 0.0698267100454233
GLIOMA 63 -0.161948017214744 0.069860481236429
ANTIGEN PROCESSING AND PRESENTATION 71 0.182186944391357 0.092830252039107
GLYCOSAMINOGLYCAN BIOSYNTHESIS HEPARAN SULFATE 21 0.307811513356306 0.146673440328077
ENDOCYTOSIS 175 -0.0844341001430928 0.177269282459779
LONG TERM POTENTIATION 69 -0.13033560949882 0.177269282459779
TYPE I DIABETES MELLITUS 38 0.211474279775329 0.177269282459779
HUNTINGTONS DISEASE 165 -0.0868252628542595 0.177269282459779
SYSTEMIC LUPUS ERYTHEMATOSUS 118 -0.103950822173149 0.177269282459779
ALLOGRAFT REJECTION 34 0.227085241046383 0.177269282459779
PANTOTHENATE AND COA BIOSYNTHESIS 13 -0.241500183905878 0.204963309867357
MATURITY ONSET DIABETES OF THE YOUNG 19 0.273253631959736 0.219649031871627
SNARE INTERACTIONS IN VESICULAR TRANSPORT 36 0.191336667861189 0.305863673307678
TGF BETA SIGNALING PATHWAY 81 -0.106035039612686 0.305863673307678
VALINE LEUCINE AND ISOLEUCINE BIOSYNTHESIS 11 -0.229916396542238 0.36888297491515
ONE CARBON POOL BY FOLATE 15 -0.207992461600582 0.36888297491515
CALCIUM SIGNALING PATHWAY 161 -0.0721298188142646 0.36888297491515
P53 SIGNALING PATHWAY 67 -0.108871831259087 0.36888297491515
APOPTOSIS 83 -0.0964627813808803 0.36888297491515
GRAFT VERSUS HOST DISEASE 35 0.181989454876687 0.36888297491515
CELL CYCLE 123 -0.0795809917524496 0.377020853260035
INSULIN SIGNALING PATHWAY 125 -0.0774002223195036 0.398724862721956
AUTOIMMUNE THYROID DISEASE 42 0.150667773322365 0.407064525469644
MTOR SIGNALING PATHWAY 49 -0.115823281081574 0.413851294667785
ALANINE ASPARTATE AND GLUTAMATE METABOLISM 29 -0.140993859588291 0.418493660113511
LYSINE DEGRADATION 43 -0.120978870652158 0.418493660113511
REGULATION OF AUTOPHAGY 26 0.188170213008941 0.418493660113511
PHOSPHATIDYLINOSITOL SIGNALING SYSTEM 73 -0.0925434918155512 0.422287379578376
REGULATION OF ACTIN CYTOSKELETON 200 -0.0586025409732754 0.422287379578376
PARKINSONS DISEASE 114 -0.0752894019260865 0.423974778632219
BASE EXCISION REPAIR 33 -0.128963344065527 0.442560850579352
ACUTE MYELOID LEUKEMIA 56 -0.102124062007607 0.442560850579352
PEROXISOME 72 0.0993774366836396 0.515950719608484
PORPHYRIN AND CHLOROPHYLL METABOLISM 29 0.15629893951942 0.527212620818877
GLYCOSAMINOGLYCAN DEGRADATION 19 0.18766325115299 0.545762230024328
CYTOSOLIC DNA SENSING PATHWAY 45 0.118994388714382 0.559387040525923
EPITHELIAL CELL SIGNALING IN HELICOBACTER PYLORI INFECTION 66 -0.0844536250516571 0.559387040525923
GLYCOSYLPHOSPHATIDYLINOSITOL GPI ANCHOR BIOSYNTHESIS 25 -0.12734223115714 0.58296640111185
FC GAMMA R MEDIATED PHAGOCYTOSIS 85 -0.0723913424252404 0.58296640111185
MELANOMA 69 -0.0796423287883665 0.58296640111185
MELANOGENESIS 96 -0.0672501989048979 0.588547632246934
VEGF SIGNALING PATHWAY 68 -0.0777658853459141 0.593803962629463
B CELL RECEPTOR SIGNALING PATHWAY 69 -0.0767810273048114 0.596143138605616
CITRATE CYCLE TCA CYCLE 29 -0.111916330235025 0.608581242657062
ARGININE AND PROLINE METABOLISM 48 -0.0865197818943179 0.608719150791695
RIG I LIKE RECEPTOR SIGNALING PATHWAY 61 0.0888521737039377 0.608719150791695
LEUKOCYTE TRANSENDOTHELIAL MIGRATION 103 -0.0608882041476041 0.608719150791695
ALZHEIMERS DISEASE 152 -0.0503932640625766 0.608719150791695
BASAL CELL CARCINOMA 54 -0.0833783835835993 0.608719150791695
WNT SIGNALING PATHWAY 145 -0.0506599778580289 0.622730494739656
PROPANOATE METABOLISM 28 0.124134662516842 0.661711426792775
PROTEASOME 43 0.09875448036225 0.661711426792775
GALACTOSE METABOLISM 23 -0.107224927015851 0.676949698463285
GLYCEROLIPID METABOLISM 46 -0.0789981275185864 0.676949698463285
INOSITOL PHOSPHATE METABOLISM 52 -0.0736566356396665 0.676949698463285
NATURAL KILLER CELL MEDIATED CYTOTOXICITY 112 0.0565428284576348 0.676949698463285
VIBRIO CHOLERAE INFECTION 52 -0.0739108607420461 0.676949698463285
ASTHMA 24 0.128353225065335 0.676949698463285
SELENOAMINO ACID METABOLISM 26 0.115876708596935 0.694448415184068
GLYCOSPHINGOLIPID BIOSYNTHESIS LACTO AND NEOLACTO SERIES 24 -0.10139097502864 0.694448415184068
TIGHT JUNCTION 121 -0.0479444601800249 0.694448415184068
ALDOSTERONE REGULATED SODIUM REABSORPTION 37 -0.0821318097505279 0.701806526944504
RNA POLYMERASE 29 0.104462427931703 0.723341474576944
PPAR SIGNALING PATHWAY 61 0.068234488421118 0.753651271311167
NON HOMOLOGOUS END JOINING 12 0.154420114673371 0.753651271311167
COMPLEMENT AND COAGULATION CASCADES 58 -0.0614319646360806 0.753651271311167
N GLYCAN BIOSYNTHESIS 44 -0.0675035557033472 0.779771848745537
FRUCTOSE AND MANNOSE METABOLISM 31 -0.074450332134648 0.789385555436534
GLYOXYLATE AND DICARBOXYLATE METABOLISM 15 -0.104708468197761 0.789385555436534
NICOTINATE AND NICOTINAMIDE METABOLISM 21 -0.0920795451501179 0.789385555436534
HEDGEHOG SIGNALING PATHWAY 52 -0.0585970836108401 0.789385555436534
JAK STAT SIGNALING PATHWAY 134 0.0414962623566753 0.789385555436534
TYPE II DIABETES MELLITUS 42 -0.0644953043834688 0.789385555436534
SULFUR METABOLISM 10 0.148727383246312 0.793855659303069
PRIMARY BILE ACID BIOSYNTHESIS 14 0.119491206603829 0.806849952377912
RIBOFLAVIN METABOLISM 12 0.129214799263325 0.806849952377912
CYTOKINE CYTOKINE RECEPTOR INTERACTION 223 0.0285784882335948 0.806849952377912
PRIMARY IMMUNODEFICIENCY 32 0.0782053671439296 0.806849952377912
GLYCINE SERINE AND THREONINE METABOLISM 26 -0.0701294056950028 0.81457759548015
PHENYLALANINE METABOLISM 16 0.0968485158176707 0.81457759548015
O GLYCAN BIOSYNTHESIS 25 0.0765730076000156 0.81457759548015
RETINOL METABOLISM 41 0.0622767028121888 0.81457759548015
RNA DEGRADATION 53 -0.0523380163237294 0.81457759548015
MISMATCH REPAIR 21 -0.0823533782575856 0.81457759548015
HOMOLOGOUS RECOMBINATION 25 -0.0729041482229806 0.81457759548015
CHEMOKINE SIGNALING PATHWAY 162 -0.0283299944575609 0.81457759548015
GAP JUNCTION 81 -0.0403111905597501 0.81457759548015
PATHOGENIC ESCHERICHIA COLI INFECTION 51 -0.0506269456915985 0.81457759548015
LEISHMANIA INFECTION 64 0.0523854956279081 0.81457759548015
VIRAL MYOCARDITIS 67 0.0459799488444625 0.81457759548015
NITROGEN METABOLISM 20 -0.0743078939999666 0.821261555471434
RENIN ANGIOTENSIN SYSTEM 15 -0.0834316378848259 0.826559116672947
STEROID HORMONE BIOSYNTHESIS 37 0.0571127433355237 0.8270639370611
DRUG METABOLISM OTHER ENZYMES 36 -0.0527879397250661 0.8270639370611
SPLICEOSOME 121 -0.0298792535639237 0.8270639370611
CIRCADIAN RHYTHM MAMMAL 12 -0.0895447241262824 0.8270639370611
GLYCOSPHINGOLIPID BIOSYNTHESIS GANGLIO SERIES 15 0.0893216334429106 0.828720743195346
ARACHIDONIC ACID METABOLISM 49 -0.0438562168307328 0.832145832399801
ABC TRANSPORTERS 40 0.049940202590407 0.848031063748953
BASAL TRANSCRIPTION FACTORS 33 0.0550433432465295 0.848031063748953
FATTY ACID METABOLISM 37 0.0510872669853255 0.850359167348142
TASTE TRANSDUCTION 31 -0.0500131175706621 0.859609892503843
OXIDATIVE PHOSPHORYLATION 123 -0.0241923266556505 0.889718653064962
UBIQUITIN MEDIATED PROTEOLYSIS 131 0.0232504458320803 0.90784303376641
ALPHA LINOLENIC ACID METABOLISM 15 0.0680608204551208 0.91430849605033
PROTEIN EXPORT 23 0.0542641753051069 0.91430849605033
STARCH AND SUCROSE METABOLISM 34 0.0424385348969486 0.928005439896438
LIMONENE AND PINENE DEGRADATION 10 -0.0691545932263061 0.934100060097145
AMINOACYL TRNA BIOSYNTHESIS 39 -0.0339559597399046 0.935986580970779
NOTCH SIGNALING PATHWAY 46 0.0331794061241094 0.935986580970779
TOLL LIKE RECEPTOR SIGNALING PATHWAY 92 0.023941147861547 0.935986580970779
GNRH SIGNALING PATHWAY 90 -0.0226818234934564 0.935986580970779
PYRUVATE METABOLISM 37 -0.0327882484330796 0.941195500652215
BIOSYNTHESIS OF UNSATURATED FATTY ACIDS 20 0.0485368256018157 0.941195500652215
HISTIDINE METABOLISM 26 -0.0362639039816366 0.953371265483217
GLYCOSAMINOGLYCAN BIOSYNTHESIS CHONDROITIN SULFATE 19 -0.0387119458671543 0.953371265483217
LINOLEIC ACID METABOLISM 21 -0.0365543376823064 0.953371265483217
METABOLISM OF XENOBIOTICS BY CYTOCHROME P450 46 0.0251668970747398 0.953371265483217
RIBOSOME 86 -0.0182231117002649 0.953371265483217
LYSOSOME 119 -0.0155200005893567 0.953371265483217
NOD LIKE RECEPTOR SIGNALING PATHWAY 57 0.0255521798655857 0.953371265483217
FC EPSILON RI SIGNALING PATHWAY 71 -0.0197693593328103 0.953371265483217
GLUTATHIONE METABOLISM 43 -0.0243282949788397 0.95548829613736
GLYCOLYSIS GLUCONEOGENESIS 52 -0.0159659288624458 0.970729428640403
PENTOSE PHOSPHATE PATHWAY 23 -0.014207508937936 0.970729428640403
PENTOSE AND GLUCURONATE INTERCONVERSIONS 18 0.0271023663322414 0.970729428640403
ASCORBATE AND ALDARATE METABOLISM 16 -0.0133540274234709 0.970729428640403
STEROID BIOSYNTHESIS 16 -0.0120967861723992 0.970729428640403
PURINE METABOLISM 144 -0.0120235478593075 0.970729428640403
PYRIMIDINE METABOLISM 95 0.0122505031270717 0.970729428640403
VALINE LEUCINE AND ISOLEUCINE DEGRADATION 43 0.0181819393325379 0.970729428640403
TYROSINE METABOLISM 35 0.015170456707303 0.970729428640403
TRYPTOPHAN METABOLISM 39 0.00857985976776163 0.970729428640403
BETA ALANINE METABOLISM 21 -0.0149393268861998 0.970729428640403
TAURINE AND HYPOTAURINE METABOLISM 10 -0.0426757794587416 0.970729428640403
OTHER GLYCAN DEGRADATION 15 0.0262945826984618 0.970729428640403
AMINO SUGAR AND NUCLEOTIDE SUGAR METABOLISM 41 0.0194042396207341 0.970729428640403
GLYCEROPHOSPHOLIPID METABOLISM 72 -0.0104760607687133 0.970729428640403
SPHINGOLIPID METABOLISM 36 0.0140277608708967 0.970729428640403
GLYCOSPHINGOLIPID BIOSYNTHESIS GLOBO SERIES 13 0.0244128518746973 0.970729428640403
BUTANOATE METABOLISM 31 -0.0196319340482426 0.970729428640403
FOLATE BIOSYNTHESIS 10 -0.0285769949949221 0.970729428640403
DRUG METABOLISM CYTOCHROME P450 48 0.0167729746093062 0.970729428640403
NUCLEOTIDE EXCISION REPAIR 41 -0.0088013238457509 0.970729428640403
HEMATOPOIETIC CELL LINEAGE 77 0.0110064300157053 0.970729428640403
T CELL RECEPTOR SIGNALING PATHWAY 101 -0.00721329229049372 0.970729428640403
LONG TERM DEPRESSION 62 -0.00639074071695396 0.970729428640403
OLFACTORY TRANSDUCTION 79 0.00750895776473759 0.970729428640403
VASOPRESSIN REGULATED WATER REABSORPTION 44 -0.014571139305609 0.970729428640403
PROXIMAL TUBULE BICARBONATE RECLAMATION 19 -0.0160164155279254 0.970729428640403
AMYOTROPHIC LATERAL SCLEROSIS ALS 52 -0.0116539268847654 0.970729428640403
CHRONIC MYELOID LEUKEMIA 71 -0.00516545357216476 0.973800989218337
MAPK SIGNALING PATHWAY 256 -0.00212127538096904 0.984370822837791
CYSTEINE AND METHIONINE METABOLISM 27 0.00360588260026409 0.987178641138974
ETHER LIPID METABOLISM 29 0.00342814066600956 0.987178641138974
DNA REPLICATION 35 0.00391512775066316 0.987178641138974
PRION DISEASES 32 0.00345508563067182 0.987178641138974
DORSO VENTRAL AXIS FORMATION 21 -0.00278164845407701 0.99035747014333
CELL ADHESION MOLECULES CAMS 119 -0.00088049098891031 0.99035747014333
ADHERENS JUNCTION 72 0.00019014001444441 0.997484245742975
